# Supplementary material for: Evolution of Influenza A(H3N2) Viruses in Bhutan for Two Consecutive Years, 2022 and 2023
Source: Influenza Other Respir Viruses. 2024 Oct 23;18(10):e70028. doi: 10.1111/irv.70028 (PMC11498999; doi:10.1111/irv.70028)
Supplement: Supplementary file 3 — Table S1 EPI_SET ID and the acknowledgement for each influenza A(H3N2) sequences used in this study. [file IRV-18-e70028-s002.xls]

## Sheet: Acknowledge Table
Supplementary table S1: EPI_SET ID and the acknowledgement for each influenza A/H3N2 sequences used in this study
We gratefully acknowledge the authors, originating and submitting laboratories of the sequences from GISAID’s EpiFlu™ Database on which this research is based. The list is detailed below. All submitters of data may be contacted directly via www.gisaid.org
Segment ID	Segment	Country	Collection date	Isolate-ID	Isolate name	Originating Lab	Submitting Lab	Authors
EPI2773716	NP	Bhutan	2022-Nov-05	EPI_ISL_18384164	A/Bhutan/FLU-BTA-00783/2022	USAMC-AFRIMS Department of Virology	USAMC Armed Forces Medical Research Institute of Medial Sciences	Chonticha Klungthong, Aaron R. Farmer
EPI2773717	NS	Bhutan	2022-Nov-05	EPI_ISL_18384164	A/Bhutan/FLU-BTA-00783/2022	USAMC-AFRIMS Department of Virology	USAMC Armed Forces Medical Research Institute of Medial Sciences	Chonticha Klungthong, Aaron R. Farmer
EPI2773718	MP	Bhutan	2022-Nov-05	EPI_ISL_18384164	A/Bhutan/FLU-BTA-00783/2022	USAMC-AFRIMS Department of Virology	USAMC Armed Forces Medical Research Institute of Medial Sciences	Chonticha Klungthong, Aaron R. Farmer
EPI2773719	PA	Bhutan	2022-Nov-05	EPI_ISL_18384164	A/Bhutan/FLU-BTA-00783/2022	USAMC-AFRIMS Department of Virology	USAMC Armed Forces Medical Research Institute of Medial Sciences	Chonticha Klungthong, Aaron R. Farmer
EPI2773720	PB2	Bhutan	2022-Nov-05	EPI_ISL_18384164	A/Bhutan/FLU-BTA-00783/2022	USAMC-AFRIMS Department of Virology	USAMC Armed Forces Medical Research Institute of Medial Sciences	Chonticha Klungthong, Aaron R. Farmer
EPI2773721	NA	Bhutan	2022-Nov-05	EPI_ISL_18384164	A/Bhutan/FLU-BTA-00783/2022	USAMC-AFRIMS Department of Virology	USAMC Armed Forces Medical Research Institute of Medial Sciences	Chonticha Klungthong, Aaron R. Farmer
EPI2773722	HA	Bhutan	2022-Nov-05	EPI_ISL_18384164	A/Bhutan/FLU-BTA-00783/2022	USAMC-AFRIMS Department of Virology	USAMC Armed Forces Medical Research Institute of Medial Sciences	Chonticha Klungthong, Aaron R. Farmer
EPI2773709	NP	Bhutan	2022-Oct-15	EPI_ISL_18384163	A/Bhutan/FLU-BTA-00748/2022	USAMC-AFRIMS Department of Virology	USAMC Armed Forces Medical Research Institute of Medial Sciences	Chonticha Klungthong, Aaron R. Farmer
EPI2773710	NS	Bhutan	2022-Oct-15	EPI_ISL_18384163	A/Bhutan/FLU-BTA-00748/2022	USAMC-AFRIMS Department of Virology	USAMC Armed Forces Medical Research Institute of Medial Sciences	Chonticha Klungthong, Aaron R. Farmer
EPI2773711	MP	Bhutan	2022-Oct-15	EPI_ISL_18384163	A/Bhutan/FLU-BTA-00748/2022	USAMC-AFRIMS Department of Virology	USAMC Armed Forces Medical Research Institute of Medial Sciences	Chonticha Klungthong, Aaron R. Farmer
EPI2773712	PA	Bhutan	2022-Oct-15	EPI_ISL_18384163	A/Bhutan/FLU-BTA-00748/2022	USAMC-AFRIMS Department of Virology	USAMC Armed Forces Medical Research Institute of Medial Sciences	Chonticha Klungthong, Aaron R. Farmer
EPI2773713	PB2	Bhutan	2022-Oct-15	EPI_ISL_18384163	A/Bhutan/FLU-BTA-00748/2022	USAMC-AFRIMS Department of Virology	USAMC Armed Forces Medical Research Institute of Medial Sciences	Chonticha Klungthong, Aaron R. Farmer
EPI2773714	NA	Bhutan	2022-Oct-15	EPI_ISL_18384163	A/Bhutan/FLU-BTA-00748/2022	USAMC-AFRIMS Department of Virology	USAMC Armed Forces Medical Research Institute of Medial Sciences	Chonticha Klungthong, Aaron R. Farmer
EPI2773715	HA	Bhutan	2022-Oct-15	EPI_ISL_18384163	A/Bhutan/FLU-BTA-00748/2022	USAMC-AFRIMS Department of Virology	USAMC Armed Forces Medical Research Institute of Medial Sciences	Chonticha Klungthong, Aaron R. Farmer
EPI2767323	PA	Bhutan	2022-Dec-20	EPI_ISL_18366325	A/Bhutan/FLU-BTI-01436/2022	USAMC-AFRIMS Department of Virology	USAMC Armed Forces Medical Research Institute of Medial Sciences	Chonticha Klungthong, Aaron R. Farmer
EPI2767324	PB2	Bhutan	2022-Dec-20	EPI_ISL_18366325	A/Bhutan/FLU-BTI-01436/2022	USAMC-AFRIMS Department of Virology	USAMC Armed Forces Medical Research Institute of Medial Sciences	Chonticha Klungthong, Aaron R. Farmer
EPI2767325	PB1	Bhutan	2022-Dec-20	EPI_ISL_18366325	A/Bhutan/FLU-BTI-01436/2022	USAMC-AFRIMS Department of Virology	USAMC Armed Forces Medical Research Institute of Medial Sciences	Chonticha Klungthong, Aaron R. Farmer
EPI2767320	NP	Bhutan	2022-Dec-20	EPI_ISL_18366325	A/Bhutan/FLU-BTI-01436/2022	USAMC-AFRIMS Department of Virology	USAMC Armed Forces Medical Research Institute of Medial Sciences	Chonticha Klungthong, Aaron R. Farmer
EPI2767321	NS	Bhutan	2022-Dec-20	EPI_ISL_18366325	A/Bhutan/FLU-BTI-01436/2022	USAMC-AFRIMS Department of Virology	USAMC Armed Forces Medical Research Institute of Medial Sciences	Chonticha Klungthong, Aaron R. Farmer
EPI2767322	MP	Bhutan	2022-Dec-20	EPI_ISL_18366325	A/Bhutan/FLU-BTI-01436/2022	USAMC-AFRIMS Department of Virology	USAMC Armed Forces Medical Research Institute of Medial Sciences	Chonticha Klungthong, Aaron R. Farmer
EPI2767326	NA	Bhutan	2022-Dec-20	EPI_ISL_18366325	A/Bhutan/FLU-BTI-01436/2022	USAMC-AFRIMS Department of Virology	USAMC Armed Forces Medical Research Institute of Medial Sciences	Chonticha Klungthong, Aaron R. Farmer
EPI2767327	HA	Bhutan	2022-Dec-20	EPI_ISL_18366325	A/Bhutan/FLU-BTI-01436/2022	USAMC-AFRIMS Department of Virology	USAMC Armed Forces Medical Research Institute of Medial Sciences	Chonticha Klungthong, Aaron R. Farmer
EPI2767315	PA	Bhutan	2022-Nov-10	EPI_ISL_18366324	A/Bhutan/FLU-BTI-01424/2022	USAMC-AFRIMS Department of Virology	USAMC Armed Forces Medical Research Institute of Medial Sciences	Chonticha Klungthong, Aaron R. Farmer
EPI2767316	PB2	Bhutan	2022-Nov-10	EPI_ISL_18366324	A/Bhutan/FLU-BTI-01424/2022	USAMC-AFRIMS Department of Virology	USAMC Armed Forces Medical Research Institute of Medial Sciences	Chonticha Klungthong, Aaron R. Farmer
EPI2767317	PB1	Bhutan	2022-Nov-10	EPI_ISL_18366324	A/Bhutan/FLU-BTI-01424/2022	USAMC-AFRIMS Department of Virology	USAMC Armed Forces Medical Research Institute of Medial Sciences	Chonticha Klungthong, Aaron R. Farmer
EPI2767312	NP	Bhutan	2022-Nov-10	EPI_ISL_18366324	A/Bhutan/FLU-BTI-01424/2022	USAMC-AFRIMS Department of Virology	USAMC Armed Forces Medical Research Institute of Medial Sciences	Chonticha Klungthong, Aaron R. Farmer
EPI2767313	NS	Bhutan	2022-Nov-10	EPI_ISL_18366324	A/Bhutan/FLU-BTI-01424/2022	USAMC-AFRIMS Department of Virology	USAMC Armed Forces Medical Research Institute of Medial Sciences	Chonticha Klungthong, Aaron R. Farmer
EPI2767314	MP	Bhutan	2022-Nov-10	EPI_ISL_18366324	A/Bhutan/FLU-BTI-01424/2022	USAMC-AFRIMS Department of Virology	USAMC Armed Forces Medical Research Institute of Medial Sciences	Chonticha Klungthong, Aaron R. Farmer
EPI2767318	NA	Bhutan	2022-Nov-10	EPI_ISL_18366324	A/Bhutan/FLU-BTI-01424/2022	USAMC-AFRIMS Department of Virology	USAMC Armed Forces Medical Research Institute of Medial Sciences	Chonticha Klungthong, Aaron R. Farmer
EPI2767319	HA	Bhutan	2022-Nov-10	EPI_ISL_18366324	A/Bhutan/FLU-BTI-01424/2022	USAMC-AFRIMS Department of Virology	USAMC Armed Forces Medical Research Institute of Medial Sciences	Chonticha Klungthong, Aaron R. Farmer
EPI2767304	NP	Bhutan	2022-Oct-27	EPI_ISL_18366323	A/Bhutan/FLU-BTI-01411/2022	USAMC-AFRIMS Department of Virology	USAMC Armed Forces Medical Research Institute of Medial Sciences	Chonticha Klungthong, Aaron R. Farmer
EPI2767305	NS	Bhutan	2022-Oct-27	EPI_ISL_18366323	A/Bhutan/FLU-BTI-01411/2022	USAMC-AFRIMS Department of Virology	USAMC Armed Forces Medical Research Institute of Medial Sciences	Chonticha Klungthong, Aaron R. Farmer
EPI2767306	MP	Bhutan	2022-Oct-27	EPI_ISL_18366323	A/Bhutan/FLU-BTI-01411/2022	USAMC-AFRIMS Department of Virology	USAMC Armed Forces Medical Research Institute of Medial Sciences	Chonticha Klungthong, Aaron R. Farmer
EPI2767310	NA	Bhutan	2022-Oct-27	EPI_ISL_18366323	A/Bhutan/FLU-BTI-01411/2022	USAMC-AFRIMS Department of Virology	USAMC Armed Forces Medical Research Institute of Medial Sciences	Chonticha Klungthong, Aaron R. Farmer
EPI2767311	HA	Bhutan	2022-Oct-27	EPI_ISL_18366323	A/Bhutan/FLU-BTI-01411/2022	USAMC-AFRIMS Department of Virology	USAMC Armed Forces Medical Research Institute of Medial Sciences	Chonticha Klungthong, Aaron R. Farmer
EPI2767307	PA	Bhutan	2022-Oct-27	EPI_ISL_18366323	A/Bhutan/FLU-BTI-01411/2022	USAMC-AFRIMS Department of Virology	USAMC Armed Forces Medical Research Institute of Medial Sciences	Chonticha Klungthong, Aaron R. Farmer
EPI2767308	PB2	Bhutan	2022-Oct-27	EPI_ISL_18366323	A/Bhutan/FLU-BTI-01411/2022	USAMC-AFRIMS Department of Virology	USAMC Armed Forces Medical Research Institute of Medial Sciences	Chonticha Klungthong, Aaron R. Farmer
EPI2767309	PB1	Bhutan	2022-Oct-27	EPI_ISL_18366323	A/Bhutan/FLU-BTI-01411/2022	USAMC-AFRIMS Department of Virology	USAMC Armed Forces Medical Research Institute of Medial Sciences	Chonticha Klungthong, Aaron R. Farmer
EPI2767302	NA	Bhutan	2022-Sep-14	EPI_ISL_18366322	A/Bhutan/FLU-BTI-01352/2022	USAMC-AFRIMS Department of Virology	USAMC Armed Forces Medical Research Institute of Medial Sciences	Chonticha Klungthong, Aaron R. Farmer
EPI2767303	HA	Bhutan	2022-Sep-14	EPI_ISL_18366322	A/Bhutan/FLU-BTI-01352/2022	USAMC-AFRIMS Department of Virology	USAMC Armed Forces Medical Research Institute of Medial Sciences	Chonticha Klungthong, Aaron R. Farmer
EPI2767299	PA	Bhutan	2022-Sep-14	EPI_ISL_18366322	A/Bhutan/FLU-BTI-01352/2022	USAMC-AFRIMS Department of Virology	USAMC Armed Forces Medical Research Institute of Medial Sciences	Chonticha Klungthong, Aaron R. Farmer
EPI2767300	PB2	Bhutan	2022-Sep-14	EPI_ISL_18366322	A/Bhutan/FLU-BTI-01352/2022	USAMC-AFRIMS Department of Virology	USAMC Armed Forces Medical Research Institute of Medial Sciences	Chonticha Klungthong, Aaron R. Farmer
EPI2767301	PB1	Bhutan	2022-Sep-14	EPI_ISL_18366322	A/Bhutan/FLU-BTI-01352/2022	USAMC-AFRIMS Department of Virology	USAMC Armed Forces Medical Research Institute of Medial Sciences	Chonticha Klungthong, Aaron R. Farmer
EPI2767296	NP	Bhutan	2022-Sep-14	EPI_ISL_18366322	A/Bhutan/FLU-BTI-01352/2022	USAMC-AFRIMS Department of Virology	USAMC Armed Forces Medical Research Institute of Medial Sciences	Chonticha Klungthong, Aaron R. Farmer
EPI2767297	NS	Bhutan	2022-Sep-14	EPI_ISL_18366322	A/Bhutan/FLU-BTI-01352/2022	USAMC-AFRIMS Department of Virology	USAMC Armed Forces Medical Research Institute of Medial Sciences	Chonticha Klungthong, Aaron R. Farmer
EPI2767298	MP	Bhutan	2022-Sep-14	EPI_ISL_18366322	A/Bhutan/FLU-BTI-01352/2022	USAMC-AFRIMS Department of Virology	USAMC Armed Forces Medical Research Institute of Medial Sciences	Chonticha Klungthong, Aaron R. Farmer
EPI2767289	NP	Bhutan	2022-Nov-05	EPI_ISL_18366321	A/Bhutan/FLU-BTH-00738/2022	USAMC-AFRIMS Department of Virology	USAMC Armed Forces Medical Research Institute of Medial Sciences	Chonticha Klungthong, Aaron R. Farmer
EPI2767290	MP	Bhutan	2022-Nov-05	EPI_ISL_18366321	A/Bhutan/FLU-BTH-00738/2022	USAMC-AFRIMS Department of Virology	USAMC Armed Forces Medical Research Institute of Medial Sciences	Chonticha Klungthong, Aaron R. Farmer
EPI2767291	PA	Bhutan	2022-Nov-05	EPI_ISL_18366321	A/Bhutan/FLU-BTH-00738/2022	USAMC-AFRIMS Department of Virology	USAMC Armed Forces Medical Research Institute of Medial Sciences	Chonticha Klungthong, Aaron R. Farmer
EPI2767292	PB2	Bhutan	2022-Nov-05	EPI_ISL_18366321	A/Bhutan/FLU-BTH-00738/2022	USAMC-AFRIMS Department of Virology	USAMC Armed Forces Medical Research Institute of Medial Sciences	Chonticha Klungthong, Aaron R. Farmer
EPI2767293	PB1	Bhutan	2022-Nov-05	EPI_ISL_18366321	A/Bhutan/FLU-BTH-00738/2022	USAMC-AFRIMS Department of Virology	USAMC Armed Forces Medical Research Institute of Medial Sciences	Chonticha Klungthong, Aaron R. Farmer
EPI2767294	NA	Bhutan	2022-Nov-05	EPI_ISL_18366321	A/Bhutan/FLU-BTH-00738/2022	USAMC-AFRIMS Department of Virology	USAMC Armed Forces Medical Research Institute of Medial Sciences	Chonticha Klungthong, Aaron R. Farmer
EPI2767295	HA	Bhutan	2022-Nov-05	EPI_ISL_18366321	A/Bhutan/FLU-BTH-00738/2022	USAMC-AFRIMS Department of Virology	USAMC Armed Forces Medical Research Institute of Medial Sciences	Chonticha Klungthong, Aaron R. Farmer
EPI2767284	PA	Bhutan	2022-Nov-23	EPI_ISL_18366320	A/Bhutan/FLU-BTG-00988/2022	USAMC-AFRIMS Department of Virology	USAMC Armed Forces Medical Research Institute of Medial Sciences	Chonticha Klungthong, Aaron R. Farmer
EPI2767285	PB2	Bhutan	2022-Nov-23	EPI_ISL_18366320	A/Bhutan/FLU-BTG-00988/2022	USAMC-AFRIMS Department of Virology	USAMC Armed Forces Medical Research Institute of Medial Sciences	Chonticha Klungthong, Aaron R. Farmer
EPI2767286	PB1	Bhutan	2022-Nov-23	EPI_ISL_18366320	A/Bhutan/FLU-BTG-00988/2022	USAMC-AFRIMS Department of Virology	USAMC Armed Forces Medical Research Institute of Medial Sciences	Chonticha Klungthong, Aaron R. Farmer
EPI2767281	NP	Bhutan	2022-Nov-23	EPI_ISL_18366320	A/Bhutan/FLU-BTG-00988/2022	USAMC-AFRIMS Department of Virology	USAMC Armed Forces Medical Research Institute of Medial Sciences	Chonticha Klungthong, Aaron R. Farmer
EPI2767282	NS	Bhutan	2022-Nov-23	EPI_ISL_18366320	A/Bhutan/FLU-BTG-00988/2022	USAMC-AFRIMS Department of Virology	USAMC Armed Forces Medical Research Institute of Medial Sciences	Chonticha Klungthong, Aaron R. Farmer
EPI2767283	MP	Bhutan	2022-Nov-23	EPI_ISL_18366320	A/Bhutan/FLU-BTG-00988/2022	USAMC-AFRIMS Department of Virology	USAMC Armed Forces Medical Research Institute of Medial Sciences	Chonticha Klungthong, Aaron R. Farmer
EPI2767287	NA	Bhutan	2022-Nov-23	EPI_ISL_18366320	A/Bhutan/FLU-BTG-00988/2022	USAMC-AFRIMS Department of Virology	USAMC Armed Forces Medical Research Institute of Medial Sciences	Chonticha Klungthong, Aaron R. Farmer
EPI2767288	HA	Bhutan	2022-Nov-23	EPI_ISL_18366320	A/Bhutan/FLU-BTG-00988/2022	USAMC-AFRIMS Department of Virology	USAMC Armed Forces Medical Research Institute of Medial Sciences	Chonticha Klungthong, Aaron R. Farmer
EPI2767276	PA	Bhutan	2022-Dec-15	EPI_ISL_18366319	A/Bhutan/FLU-BTE-01176/2022	USAMC-AFRIMS Department of Virology	USAMC Armed Forces Medical Research Institute of Medial Sciences	Chonticha Klungthong, Aaron R. Farmer
EPI2767277	PB2	Bhutan	2022-Dec-15	EPI_ISL_18366319	A/Bhutan/FLU-BTE-01176/2022	USAMC-AFRIMS Department of Virology	USAMC Armed Forces Medical Research Institute of Medial Sciences	Chonticha Klungthong, Aaron R. Farmer
EPI2767278	PB1	Bhutan	2022-Dec-15	EPI_ISL_18366319	A/Bhutan/FLU-BTE-01176/2022	USAMC-AFRIMS Department of Virology	USAMC Armed Forces Medical Research Institute of Medial Sciences	Chonticha Klungthong, Aaron R. Farmer
EPI2767273	NP	Bhutan	2022-Dec-15	EPI_ISL_18366319	A/Bhutan/FLU-BTE-01176/2022	USAMC-AFRIMS Department of Virology	USAMC Armed Forces Medical Research Institute of Medial Sciences	Chonticha Klungthong, Aaron R. Farmer
EPI2767274	NS	Bhutan	2022-Dec-15	EPI_ISL_18366319	A/Bhutan/FLU-BTE-01176/2022	USAMC-AFRIMS Department of Virology	USAMC Armed Forces Medical Research Institute of Medial Sciences	Chonticha Klungthong, Aaron R. Farmer
EPI2767275	MP	Bhutan	2022-Dec-15	EPI_ISL_18366319	A/Bhutan/FLU-BTE-01176/2022	USAMC-AFRIMS Department of Virology	USAMC Armed Forces Medical Research Institute of Medial Sciences	Chonticha Klungthong, Aaron R. Farmer
EPI2767279	NA	Bhutan	2022-Dec-15	EPI_ISL_18366319	A/Bhutan/FLU-BTE-01176/2022	USAMC-AFRIMS Department of Virology	USAMC Armed Forces Medical Research Institute of Medial Sciences	Chonticha Klungthong, Aaron R. Farmer
EPI2767280	HA	Bhutan	2022-Dec-15	EPI_ISL_18366319	A/Bhutan/FLU-BTE-01176/2022	USAMC-AFRIMS Department of Virology	USAMC Armed Forces Medical Research Institute of Medial Sciences	Chonticha Klungthong, Aaron R. Farmer
EPI2767268	PA	Bhutan	2022-Nov-25	EPI_ISL_18366318	A/Bhutan/FLU-BTE-01158/2022	USAMC-AFRIMS Department of Virology	USAMC Armed Forces Medical Research Institute of Medial Sciences	Chonticha Klungthong, Aaron R. Farmer
EPI2767269	PB2	Bhutan	2022-Nov-25	EPI_ISL_18366318	A/Bhutan/FLU-BTE-01158/2022	USAMC-AFRIMS Department of Virology	USAMC Armed Forces Medical Research Institute of Medial Sciences	Chonticha Klungthong, Aaron R. Farmer
EPI2767270	PB1	Bhutan	2022-Nov-25	EPI_ISL_18366318	A/Bhutan/FLU-BTE-01158/2022	USAMC-AFRIMS Department of Virology	USAMC Armed Forces Medical Research Institute of Medial Sciences	Chonticha Klungthong, Aaron R. Farmer
EPI2767265	NP	Bhutan	2022-Nov-25	EPI_ISL_18366318	A/Bhutan/FLU-BTE-01158/2022	USAMC-AFRIMS Department of Virology	USAMC Armed Forces Medical Research Institute of Medial Sciences	Chonticha Klungthong, Aaron R. Farmer
EPI2767266	NS	Bhutan	2022-Nov-25	EPI_ISL_18366318	A/Bhutan/FLU-BTE-01158/2022	USAMC-AFRIMS Department of Virology	USAMC Armed Forces Medical Research Institute of Medial Sciences	Chonticha Klungthong, Aaron R. Farmer
EPI2767267	MP	Bhutan	2022-Nov-25	EPI_ISL_18366318	A/Bhutan/FLU-BTE-01158/2022	USAMC-AFRIMS Department of Virology	USAMC Armed Forces Medical Research Institute of Medial Sciences	Chonticha Klungthong, Aaron R. Farmer
EPI2767271	NA	Bhutan	2022-Nov-25	EPI_ISL_18366318	A/Bhutan/FLU-BTE-01158/2022	USAMC-AFRIMS Department of Virology	USAMC Armed Forces Medical Research Institute of Medial Sciences	Chonticha Klungthong, Aaron R. Farmer
EPI2767272	HA	Bhutan	2022-Nov-25	EPI_ISL_18366318	A/Bhutan/FLU-BTE-01158/2022	USAMC-AFRIMS Department of Virology	USAMC Armed Forces Medical Research Institute of Medial Sciences	Chonticha Klungthong, Aaron R. Farmer
EPI2767260	PA	Bhutan	2022-Jan-11	EPI_ISL_18366317	A/Bhutan/FLU-BTE-00878/2022	USAMC-AFRIMS Department of Virology	USAMC Armed Forces Medical Research Institute of Medial Sciences	Chonticha Klungthong, Aaron R. Farmer
EPI2767261	PB2	Bhutan	2022-Jan-11	EPI_ISL_18366317	A/Bhutan/FLU-BTE-00878/2022	USAMC-AFRIMS Department of Virology	USAMC Armed Forces Medical Research Institute of Medial Sciences	Chonticha Klungthong, Aaron R. Farmer
EPI2767262	PB1	Bhutan	2022-Jan-11	EPI_ISL_18366317	A/Bhutan/FLU-BTE-00878/2022	USAMC-AFRIMS Department of Virology	USAMC Armed Forces Medical Research Institute of Medial Sciences	Chonticha Klungthong, Aaron R. Farmer
EPI2767257	NP	Bhutan	2022-Jan-11	EPI_ISL_18366317	A/Bhutan/FLU-BTE-00878/2022	USAMC-AFRIMS Department of Virology	USAMC Armed Forces Medical Research Institute of Medial Sciences	Chonticha Klungthong, Aaron R. Farmer
EPI2767258	NS	Bhutan	2022-Jan-11	EPI_ISL_18366317	A/Bhutan/FLU-BTE-00878/2022	USAMC-AFRIMS Department of Virology	USAMC Armed Forces Medical Research Institute of Medial Sciences	Chonticha Klungthong, Aaron R. Farmer
EPI2767259	MP	Bhutan	2022-Jan-11	EPI_ISL_18366317	A/Bhutan/FLU-BTE-00878/2022	USAMC-AFRIMS Department of Virology	USAMC Armed Forces Medical Research Institute of Medial Sciences	Chonticha Klungthong, Aaron R. Farmer
EPI2767263	NA	Bhutan	2022-Jan-11	EPI_ISL_18366317	A/Bhutan/FLU-BTE-00878/2022	USAMC-AFRIMS Department of Virology	USAMC Armed Forces Medical Research Institute of Medial Sciences	Chonticha Klungthong, Aaron R. Farmer
EPI2767264	HA	Bhutan	2022-Jan-11	EPI_ISL_18366317	A/Bhutan/FLU-BTE-00878/2022	USAMC-AFRIMS Department of Virology	USAMC Armed Forces Medical Research Institute of Medial Sciences	Chonticha Klungthong, Aaron R. Farmer
EPI2767252	PA	Bhutan	2022-Jan-03	EPI_ISL_18366316	A/Bhutan/FLU-BTE-00864/2022	USAMC-AFRIMS Department of Virology	USAMC Armed Forces Medical Research Institute of Medial Sciences	Chonticha Klungthong, Aaron R. Farmer
EPI2767253	PB2	Bhutan	2022-Jan-03	EPI_ISL_18366316	A/Bhutan/FLU-BTE-00864/2022	USAMC-AFRIMS Department of Virology	USAMC Armed Forces Medical Research Institute of Medial Sciences	Chonticha Klungthong, Aaron R. Farmer
EPI2767254	PB1	Bhutan	2022-Jan-03	EPI_ISL_18366316	A/Bhutan/FLU-BTE-00864/2022	USAMC-AFRIMS Department of Virology	USAMC Armed Forces Medical Research Institute of Medial Sciences	Chonticha Klungthong, Aaron R. Farmer
EPI2767249	NP	Bhutan	2022-Jan-03	EPI_ISL_18366316	A/Bhutan/FLU-BTE-00864/2022	USAMC-AFRIMS Department of Virology	USAMC Armed Forces Medical Research Institute of Medial Sciences	Chonticha Klungthong, Aaron R. Farmer
EPI2767250	NS	Bhutan	2022-Jan-03	EPI_ISL_18366316	A/Bhutan/FLU-BTE-00864/2022	USAMC-AFRIMS Department of Virology	USAMC Armed Forces Medical Research Institute of Medial Sciences	Chonticha Klungthong, Aaron R. Farmer
EPI2767251	MP	Bhutan	2022-Jan-03	EPI_ISL_18366316	A/Bhutan/FLU-BTE-00864/2022	USAMC-AFRIMS Department of Virology	USAMC Armed Forces Medical Research Institute of Medial Sciences	Chonticha Klungthong, Aaron R. Farmer
EPI2767255	NA	Bhutan	2022-Jan-03	EPI_ISL_18366316	A/Bhutan/FLU-BTE-00864/2022	USAMC-AFRIMS Department of Virology	USAMC Armed Forces Medical Research Institute of Medial Sciences	Chonticha Klungthong, Aaron R. Farmer
EPI2767256	HA	Bhutan	2022-Jan-03	EPI_ISL_18366316	A/Bhutan/FLU-BTE-00864/2022	USAMC-AFRIMS Department of Virology	USAMC Armed Forces Medical Research Institute of Medial Sciences	Chonticha Klungthong, Aaron R. Farmer
EPI2767244	PA	Bhutan	2022-Nov-21	EPI_ISL_18366315	A/Bhutan/FLU-BTD-01352/2022	USAMC-AFRIMS Department of Virology	USAMC Armed Forces Medical Research Institute of Medial Sciences	Chonticha Klungthong, Aaron R. Farmer
EPI2767245	PB2	Bhutan	2022-Nov-21	EPI_ISL_18366315	A/Bhutan/FLU-BTD-01352/2022	USAMC-AFRIMS Department of Virology	USAMC Armed Forces Medical Research Institute of Medial Sciences	Chonticha Klungthong, Aaron R. Farmer
EPI2767246	PB1	Bhutan	2022-Nov-21	EPI_ISL_18366315	A/Bhutan/FLU-BTD-01352/2022	USAMC-AFRIMS Department of Virology	USAMC Armed Forces Medical Research Institute of Medial Sciences	Chonticha Klungthong, Aaron R. Farmer
EPI2767241	NP	Bhutan	2022-Nov-21	EPI_ISL_18366315	A/Bhutan/FLU-BTD-01352/2022	USAMC-AFRIMS Department of Virology	USAMC Armed Forces Medical Research Institute of Medial Sciences	Chonticha Klungthong, Aaron R. Farmer
EPI2767242	NS	Bhutan	2022-Nov-21	EPI_ISL_18366315	A/Bhutan/FLU-BTD-01352/2022	USAMC-AFRIMS Department of Virology	USAMC Armed Forces Medical Research Institute of Medial Sciences	Chonticha Klungthong, Aaron R. Farmer
EPI2767243	MP	Bhutan	2022-Nov-21	EPI_ISL_18366315	A/Bhutan/FLU-BTD-01352/2022	USAMC-AFRIMS Department of Virology	USAMC Armed Forces Medical Research Institute of Medial Sciences	Chonticha Klungthong, Aaron R. Farmer
EPI2767247	NA	Bhutan	2022-Nov-21	EPI_ISL_18366315	A/Bhutan/FLU-BTD-01352/2022	USAMC-AFRIMS Department of Virology	USAMC Armed Forces Medical Research Institute of Medial Sciences	Chonticha Klungthong, Aaron R. Farmer
EPI2767248	HA	Bhutan	2022-Nov-21	EPI_ISL_18366315	A/Bhutan/FLU-BTD-01352/2022	USAMC-AFRIMS Department of Virology	USAMC Armed Forces Medical Research Institute of Medial Sciences	Chonticha Klungthong, Aaron R. Farmer
EPI2767239	NA	Bhutan	2022-Nov-08	EPI_ISL_18366314	A/Bhutan/FLU-BTD-01342/2022	USAMC-AFRIMS Department of Virology	USAMC Armed Forces Medical Research Institute of Medial Sciences	Chonticha Klungthong, Aaron R. Farmer
EPI2767240	HA	Bhutan	2022-Nov-08	EPI_ISL_18366314	A/Bhutan/FLU-BTD-01342/2022	USAMC-AFRIMS Department of Virology	USAMC Armed Forces Medical Research Institute of Medial Sciences	Chonticha Klungthong, Aaron R. Farmer
EPI2767236	PA	Bhutan	2022-Nov-08	EPI_ISL_18366314	A/Bhutan/FLU-BTD-01342/2022	USAMC-AFRIMS Department of Virology	USAMC Armed Forces Medical Research Institute of Medial Sciences	Chonticha Klungthong, Aaron R. Farmer
EPI2767237	PB2	Bhutan	2022-Nov-08	EPI_ISL_18366314	A/Bhutan/FLU-BTD-01342/2022	USAMC-AFRIMS Department of Virology	USAMC Armed Forces Medical Research Institute of Medial Sciences	Chonticha Klungthong, Aaron R. Farmer
EPI2767238	PB1	Bhutan	2022-Nov-08	EPI_ISL_18366314	A/Bhutan/FLU-BTD-01342/2022	USAMC-AFRIMS Department of Virology	USAMC Armed Forces Medical Research Institute of Medial Sciences	Chonticha Klungthong, Aaron R. Farmer
EPI2767233	NP	Bhutan	2022-Nov-08	EPI_ISL_18366314	A/Bhutan/FLU-BTD-01342/2022	USAMC-AFRIMS Department of Virology	USAMC Armed Forces Medical Research Institute of Medial Sciences	Chonticha Klungthong, Aaron R. Farmer
EPI2767234	NS	Bhutan	2022-Nov-08	EPI_ISL_18366314	A/Bhutan/FLU-BTD-01342/2022	USAMC-AFRIMS Department of Virology	USAMC Armed Forces Medical Research Institute of Medial Sciences	Chonticha Klungthong, Aaron R. Farmer
EPI2767235	MP	Bhutan	2022-Nov-08	EPI_ISL_18366314	A/Bhutan/FLU-BTD-01342/2022	USAMC-AFRIMS Department of Virology	USAMC Armed Forces Medical Research Institute of Medial Sciences	Chonticha Klungthong, Aaron R. Farmer
EPI2767225	NP	Bhutan	2022-Oct-31	EPI_ISL_18366313	A/Bhutan/FLU-BTD-01326/2022	USAMC-AFRIMS Department of Virology	USAMC Armed Forces Medical Research Institute of Medial Sciences	Chonticha Klungthong, Aaron R. Farmer
EPI2767226	NS	Bhutan	2022-Oct-31	EPI_ISL_18366313	A/Bhutan/FLU-BTD-01326/2022	USAMC-AFRIMS Department of Virology	USAMC Armed Forces Medical Research Institute of Medial Sciences	Chonticha Klungthong, Aaron R. Farmer
EPI2767227	MP	Bhutan	2022-Oct-31	EPI_ISL_18366313	A/Bhutan/FLU-BTD-01326/2022	USAMC-AFRIMS Department of Virology	USAMC Armed Forces Medical Research Institute of Medial Sciences	Chonticha Klungthong, Aaron R. Farmer
EPI2767228	PA	Bhutan	2022-Oct-31	EPI_ISL_18366313	A/Bhutan/FLU-BTD-01326/2022	USAMC-AFRIMS Department of Virology	USAMC Armed Forces Medical Research Institute of Medial Sciences	Chonticha Klungthong, Aaron R. Farmer
EPI2767229	PB2	Bhutan	2022-Oct-31	EPI_ISL_18366313	A/Bhutan/FLU-BTD-01326/2022	USAMC-AFRIMS Department of Virology	USAMC Armed Forces Medical Research Institute of Medial Sciences	Chonticha Klungthong, Aaron R. Farmer
EPI2767230	PB1	Bhutan	2022-Oct-31	EPI_ISL_18366313	A/Bhutan/FLU-BTD-01326/2022	USAMC-AFRIMS Department of Virology	USAMC Armed Forces Medical Research Institute of Medial Sciences	Chonticha Klungthong, Aaron R. Farmer
EPI2767231	NA	Bhutan	2022-Oct-31	EPI_ISL_18366313	A/Bhutan/FLU-BTD-01326/2022	USAMC-AFRIMS Department of Virology	USAMC Armed Forces Medical Research Institute of Medial Sciences	Chonticha Klungthong, Aaron R. Farmer
EPI2767232	HA	Bhutan	2022-Oct-31	EPI_ISL_18366313	A/Bhutan/FLU-BTD-01326/2022	USAMC-AFRIMS Department of Virology	USAMC Armed Forces Medical Research Institute of Medial Sciences	Chonticha Klungthong, Aaron R. Farmer
EPI2767218	NP	Bhutan	2022-Jan-12	EPI_ISL_18366312	A/Bhutan/FLU-BTD-01270/2022	USAMC-AFRIMS Department of Virology	USAMC Armed Forces Medical Research Institute of Medial Sciences	Chonticha Klungthong, Aaron R. Farmer
EPI2767219	NS	Bhutan	2022-Jan-12	EPI_ISL_18366312	A/Bhutan/FLU-BTD-01270/2022	USAMC-AFRIMS Department of Virology	USAMC Armed Forces Medical Research Institute of Medial Sciences	Chonticha Klungthong, Aaron R. Farmer
EPI2767220	MP	Bhutan	2022-Jan-12	EPI_ISL_18366312	A/Bhutan/FLU-BTD-01270/2022	USAMC-AFRIMS Department of Virology	USAMC Armed Forces Medical Research Institute of Medial Sciences	Chonticha Klungthong, Aaron R. Farmer
EPI2767221	PA	Bhutan	2022-Jan-12	EPI_ISL_18366312	A/Bhutan/FLU-BTD-01270/2022	USAMC-AFRIMS Department of Virology	USAMC Armed Forces Medical Research Institute of Medial Sciences	Chonticha Klungthong, Aaron R. Farmer
EPI2767222	PB1	Bhutan	2022-Jan-12	EPI_ISL_18366312	A/Bhutan/FLU-BTD-01270/2022	USAMC-AFRIMS Department of Virology	USAMC Armed Forces Medical Research Institute of Medial Sciences	Chonticha Klungthong, Aaron R. Farmer
EPI2767223	NA	Bhutan	2022-Jan-12	EPI_ISL_18366312	A/Bhutan/FLU-BTD-01270/2022	USAMC-AFRIMS Department of Virology	USAMC Armed Forces Medical Research Institute of Medial Sciences	Chonticha Klungthong, Aaron R. Farmer
EPI2767224	HA	Bhutan	2022-Jan-12	EPI_ISL_18366312	A/Bhutan/FLU-BTD-01270/2022	USAMC-AFRIMS Department of Virology	USAMC Armed Forces Medical Research Institute of Medial Sciences	Chonticha Klungthong, Aaron R. Farmer
EPI2767210	NP	Bhutan	2022-Nov-14	EPI_ISL_18366311	A/Bhutan/FLU-BTC-01231/2022	USAMC-AFRIMS Department of Virology	USAMC Armed Forces Medical Research Institute of Medial Sciences	Chonticha Klungthong, Aaron R. Farmer
EPI2767211	NS	Bhutan	2022-Nov-14	EPI_ISL_18366311	A/Bhutan/FLU-BTC-01231/2022	USAMC-AFRIMS Department of Virology	USAMC Armed Forces Medical Research Institute of Medial Sciences	Chonticha Klungthong, Aaron R. Farmer
EPI2767212	MP	Bhutan	2022-Nov-14	EPI_ISL_18366311	A/Bhutan/FLU-BTC-01231/2022	USAMC-AFRIMS Department of Virology	USAMC Armed Forces Medical Research Institute of Medial Sciences	Chonticha Klungthong, Aaron R. Farmer
EPI2767213	PA	Bhutan	2022-Nov-14	EPI_ISL_18366311	A/Bhutan/FLU-BTC-01231/2022	USAMC-AFRIMS Department of Virology	USAMC Armed Forces Medical Research Institute of Medial Sciences	Chonticha Klungthong, Aaron R. Farmer
EPI2767214	PB2	Bhutan	2022-Nov-14	EPI_ISL_18366311	A/Bhutan/FLU-BTC-01231/2022	USAMC-AFRIMS Department of Virology	USAMC Armed Forces Medical Research Institute of Medial Sciences	Chonticha Klungthong, Aaron R. Farmer
EPI2767215	PB1	Bhutan	2022-Nov-14	EPI_ISL_18366311	A/Bhutan/FLU-BTC-01231/2022	USAMC-AFRIMS Department of Virology	USAMC Armed Forces Medical Research Institute of Medial Sciences	Chonticha Klungthong, Aaron R. Farmer
EPI2767216	NA	Bhutan	2022-Nov-14	EPI_ISL_18366311	A/Bhutan/FLU-BTC-01231/2022	USAMC-AFRIMS Department of Virology	USAMC Armed Forces Medical Research Institute of Medial Sciences	Chonticha Klungthong, Aaron R. Farmer
EPI2767217	HA	Bhutan	2022-Nov-14	EPI_ISL_18366311	A/Bhutan/FLU-BTC-01231/2022	USAMC-AFRIMS Department of Virology	USAMC Armed Forces Medical Research Institute of Medial Sciences	Chonticha Klungthong, Aaron R. Farmer
EPI2767202	NP	Bhutan	2022-Oct-18	EPI_ISL_18366310	A/Bhutan/FLU-BTC-01222/2022	USAMC-AFRIMS Department of Virology	USAMC Armed Forces Medical Research Institute of Medial Sciences	Chonticha Klungthong, Aaron R. Farmer
EPI2767203	NS	Bhutan	2022-Oct-18	EPI_ISL_18366310	A/Bhutan/FLU-BTC-01222/2022	USAMC-AFRIMS Department of Virology	USAMC Armed Forces Medical Research Institute of Medial Sciences	Chonticha Klungthong, Aaron R. Farmer
EPI2767204	MP	Bhutan	2022-Oct-18	EPI_ISL_18366310	A/Bhutan/FLU-BTC-01222/2022	USAMC-AFRIMS Department of Virology	USAMC Armed Forces Medical Research Institute of Medial Sciences	Chonticha Klungthong, Aaron R. Farmer
EPI2767205	PA	Bhutan	2022-Oct-18	EPI_ISL_18366310	A/Bhutan/FLU-BTC-01222/2022	USAMC-AFRIMS Department of Virology	USAMC Armed Forces Medical Research Institute of Medial Sciences	Chonticha Klungthong, Aaron R. Farmer
EPI2767206	PB2	Bhutan	2022-Oct-18	EPI_ISL_18366310	A/Bhutan/FLU-BTC-01222/2022	USAMC-AFRIMS Department of Virology	USAMC Armed Forces Medical Research Institute of Medial Sciences	Chonticha Klungthong, Aaron R. Farmer
EPI2767207	PB1	Bhutan	2022-Oct-18	EPI_ISL_18366310	A/Bhutan/FLU-BTC-01222/2022	USAMC-AFRIMS Department of Virology	USAMC Armed Forces Medical Research Institute of Medial Sciences	Chonticha Klungthong, Aaron R. Farmer
EPI2767208	NA	Bhutan	2022-Oct-18	EPI_ISL_18366310	A/Bhutan/FLU-BTC-01222/2022	USAMC-AFRIMS Department of Virology	USAMC Armed Forces Medical Research Institute of Medial Sciences	Chonticha Klungthong, Aaron R. Farmer
EPI2767209	HA	Bhutan	2022-Oct-18	EPI_ISL_18366310	A/Bhutan/FLU-BTC-01222/2022	USAMC-AFRIMS Department of Virology	USAMC Armed Forces Medical Research Institute of Medial Sciences	Chonticha Klungthong, Aaron R. Farmer
EPI2767199	NP	Bhutan	2022-Jan-05	EPI_ISL_18366309	A/Bhutan/FLU-BTC-01151/2022	USAMC-AFRIMS Department of Virology	USAMC Armed Forces Medical Research Institute of Medial Sciences	Chonticha Klungthong, Aaron R. Farmer
EPI2767200	NS	Bhutan	2022-Jan-05	EPI_ISL_18366309	A/Bhutan/FLU-BTC-01151/2022	USAMC-AFRIMS Department of Virology	USAMC Armed Forces Medical Research Institute of Medial Sciences	Chonticha Klungthong, Aaron R. Farmer
EPI2767201	HA	Bhutan	2022-Jan-05	EPI_ISL_18366309	A/Bhutan/FLU-BTC-01151/2022	USAMC-AFRIMS Department of Virology	USAMC Armed Forces Medical Research Institute of Medial Sciences	Chonticha Klungthong, Aaron R. Farmer
EPI3203248	PA	Bhutan	2023-Sep-28	EPI_ISL_19052695	A/Bhutan/1583/2023	Royal Centre for Disease Control	Centers for Disease Control and Prevention
EPI3203249	PB2	Bhutan	2023-Sep-28	EPI_ISL_19052695	A/Bhutan/1583/2023	Royal Centre for Disease Control	Centers for Disease Control and Prevention
EPI3203250	PB1	Bhutan	2023-Sep-28	EPI_ISL_19052695	A/Bhutan/1583/2023	Royal Centre for Disease Control	Centers for Disease Control and Prevention
EPI3203245	NP	Bhutan	2023-Sep-28	EPI_ISL_19052695	A/Bhutan/1583/2023	Royal Centre for Disease Control	Centers for Disease Control and Prevention
EPI3203246	NS	Bhutan	2023-Sep-28	EPI_ISL_19052695	A/Bhutan/1583/2023	Royal Centre for Disease Control	Centers for Disease Control and Prevention
EPI3203247	MP	Bhutan	2023-Sep-28	EPI_ISL_19052695	A/Bhutan/1583/2023	Royal Centre for Disease Control	Centers for Disease Control and Prevention
EPI3203251	NA	Bhutan	2023-Sep-28	EPI_ISL_19052695	A/Bhutan/1583/2023	Royal Centre for Disease Control	Centers for Disease Control and Prevention
EPI3203252	HA	Bhutan	2023-Sep-28	EPI_ISL_19052695	A/Bhutan/1583/2023	Royal Centre for Disease Control	Centers for Disease Control and Prevention
EPI3196632	HA	Bhutan	2023-Sep-14	EPI_ISL_19050731	A/Bhutan/1552/2023	Royal Centre for Disease Control	Centers for Disease Control and Prevention
EPI3196633	NP	Bhutan	2023-Sep-14	EPI_ISL_19050731	A/Bhutan/1552/2023	Royal Centre for Disease Control	Centers for Disease Control and Prevention
EPI3196634	PB1	Bhutan	2023-Sep-14	EPI_ISL_19050731	A/Bhutan/1552/2023	Royal Centre for Disease Control	Centers for Disease Control and Prevention
EPI3196635	NS	Bhutan	2023-Sep-14	EPI_ISL_19050731	A/Bhutan/1552/2023	Royal Centre for Disease Control	Centers for Disease Control and Prevention
EPI3196636	PB2	Bhutan	2023-Sep-14	EPI_ISL_19050731	A/Bhutan/1552/2023	Royal Centre for Disease Control	Centers for Disease Control and Prevention
EPI3196637	MP	Bhutan	2023-Sep-14	EPI_ISL_19050731	A/Bhutan/1552/2023	Royal Centre for Disease Control	Centers for Disease Control and Prevention
EPI3196631	PA	Bhutan	2023-Sep-14	EPI_ISL_19050731	A/Bhutan/1552/2023	Royal Centre for Disease Control	Centers for Disease Control and Prevention
EPI3196630	NA	Bhutan	2023-Sep-14	EPI_ISL_19050731	A/Bhutan/1552/2023	Royal Centre for Disease Control	Centers for Disease Control and Prevention
EPI2983536	NA	Bhutan	2023-Oct-02	EPI_ISL_18857109	A/Bhutan/TAS0002/2023	Royal Centre for Disease Control	Centers for Disease Control and Prevention
EPI2983537	PA	Bhutan	2023-Oct-02	EPI_ISL_18857109	A/Bhutan/TAS0002/2023	Royal Centre for Disease Control	Centers for Disease Control and Prevention
EPI2983538	HA	Bhutan	2023-Oct-02	EPI_ISL_18857109	A/Bhutan/TAS0002/2023	Royal Centre for Disease Control	Centers for Disease Control and Prevention
EPI2983539	NP	Bhutan	2023-Oct-02	EPI_ISL_18857109	A/Bhutan/TAS0002/2023	Royal Centre for Disease Control	Centers for Disease Control and Prevention
EPI2983540	PB1	Bhutan	2023-Oct-02	EPI_ISL_18857109	A/Bhutan/TAS0002/2023	Royal Centre for Disease Control	Centers for Disease Control and Prevention
EPI2983541	NS	Bhutan	2023-Oct-02	EPI_ISL_18857109	A/Bhutan/TAS0002/2023	Royal Centre for Disease Control	Centers for Disease Control and Prevention
EPI2983542	PB2	Bhutan	2023-Oct-02	EPI_ISL_18857109	A/Bhutan/TAS0002/2023	Royal Centre for Disease Control	Centers for Disease Control and Prevention
EPI2983543	MP	Bhutan	2023-Oct-02	EPI_ISL_18857109	A/Bhutan/TAS0002/2023	Royal Centre for Disease Control	Centers for Disease Control and Prevention
EPI2983520	NA	Bhutan	2023-Oct-02	EPI_ISL_18857107	A/Bhutan/TAS0007/2023	Royal Centre for Disease Control	Centers for Disease Control and Prevention
EPI2983521	PA	Bhutan	2023-Oct-02	EPI_ISL_18857107	A/Bhutan/TAS0007/2023	Royal Centre for Disease Control	Centers for Disease Control and Prevention
EPI2983522	HA	Bhutan	2023-Oct-02	EPI_ISL_18857107	A/Bhutan/TAS0007/2023	Royal Centre for Disease Control	Centers for Disease Control and Prevention
EPI2983523	NP	Bhutan	2023-Oct-02	EPI_ISL_18857107	A/Bhutan/TAS0007/2023	Royal Centre for Disease Control	Centers for Disease Control and Prevention
EPI2983524	PB1	Bhutan	2023-Oct-02	EPI_ISL_18857107	A/Bhutan/TAS0007/2023	Royal Centre for Disease Control	Centers for Disease Control and Prevention
EPI2983525	NS	Bhutan	2023-Oct-02	EPI_ISL_18857107	A/Bhutan/TAS0007/2023	Royal Centre for Disease Control	Centers for Disease Control and Prevention
EPI2983526	PB2	Bhutan	2023-Oct-02	EPI_ISL_18857107	A/Bhutan/TAS0007/2023	Royal Centre for Disease Control	Centers for Disease Control and Prevention
EPI2983527	MP	Bhutan	2023-Oct-02	EPI_ISL_18857107	A/Bhutan/TAS0007/2023	Royal Centre for Disease Control	Centers for Disease Control and Prevention
EPI2983512	NA	Bhutan	2023-Oct-02	EPI_ISL_18857106	A/Bhutan/TAS0001/2023	Royal Centre for Disease Control	Centers for Disease Control and Prevention
EPI2983513	PA	Bhutan	2023-Oct-02	EPI_ISL_18857106	A/Bhutan/TAS0001/2023	Royal Centre for Disease Control	Centers for Disease Control and Prevention
EPI2983514	HA	Bhutan	2023-Oct-02	EPI_ISL_18857106	A/Bhutan/TAS0001/2023	Royal Centre for Disease Control	Centers for Disease Control and Prevention
EPI2983515	NP	Bhutan	2023-Oct-02	EPI_ISL_18857106	A/Bhutan/TAS0001/2023	Royal Centre for Disease Control	Centers for Disease Control and Prevention
EPI2983516	PB1	Bhutan	2023-Oct-02	EPI_ISL_18857106	A/Bhutan/TAS0001/2023	Royal Centre for Disease Control	Centers for Disease Control and Prevention
EPI2983517	NS	Bhutan	2023-Oct-02	EPI_ISL_18857106	A/Bhutan/TAS0001/2023	Royal Centre for Disease Control	Centers for Disease Control and Prevention
EPI2983518	PB2	Bhutan	2023-Oct-02	EPI_ISL_18857106	A/Bhutan/TAS0001/2023	Royal Centre for Disease Control	Centers for Disease Control and Prevention
EPI2983519	MP	Bhutan	2023-Oct-02	EPI_ISL_18857106	A/Bhutan/TAS0001/2023	Royal Centre for Disease Control	Centers for Disease Control and Prevention
EPI2819339	NA	Bhutan	2023-Sep-05	EPI_ISL_18607636	A/Bhutan/1529/2023	Royal Centre for Disease Control	Centers for Disease Control and Prevention
EPI2819340	PA	Bhutan	2023-Sep-05	EPI_ISL_18607636	A/Bhutan/1529/2023	Royal Centre for Disease Control	Centers for Disease Control and Prevention
EPI2819341	HA	Bhutan	2023-Sep-05	EPI_ISL_18607636	A/Bhutan/1529/2023	Royal Centre for Disease Control	Centers for Disease Control and Prevention
EPI2819342	NP	Bhutan	2023-Sep-05	EPI_ISL_18607636	A/Bhutan/1529/2023	Royal Centre for Disease Control	Centers for Disease Control and Prevention
EPI2819343	PB1	Bhutan	2023-Sep-05	EPI_ISL_18607636	A/Bhutan/1529/2023	Royal Centre for Disease Control	Centers for Disease Control and Prevention
EPI2819344	NS	Bhutan	2023-Sep-05	EPI_ISL_18607636	A/Bhutan/1529/2023	Royal Centre for Disease Control	Centers for Disease Control and Prevention
EPI2819345	PB2	Bhutan	2023-Sep-05	EPI_ISL_18607636	A/Bhutan/1529/2023	Royal Centre for Disease Control	Centers for Disease Control and Prevention
EPI2819346	MP	Bhutan	2023-Sep-05	EPI_ISL_18607636	A/Bhutan/1529/2023	Royal Centre for Disease Control	Centers for Disease Control and Prevention
EPI2819333	HA	Bhutan	2023-Sep-27	EPI_ISL_18607635	A/Bhutan/0385/2023	Royal Centre for Disease Control	Centers for Disease Control and Prevention
EPI2819334	NP	Bhutan	2023-Sep-27	EPI_ISL_18607635	A/Bhutan/0385/2023	Royal Centre for Disease Control	Centers for Disease Control and Prevention
EPI2819335	PB1	Bhutan	2023-Sep-27	EPI_ISL_18607635	A/Bhutan/0385/2023	Royal Centre for Disease Control	Centers for Disease Control and Prevention
EPI2819336	NS	Bhutan	2023-Sep-27	EPI_ISL_18607635	A/Bhutan/0385/2023	Royal Centre for Disease Control	Centers for Disease Control and Prevention
EPI2819337	PB2	Bhutan	2023-Sep-27	EPI_ISL_18607635	A/Bhutan/0385/2023	Royal Centre for Disease Control	Centers for Disease Control and Prevention
EPI2819338	MP	Bhutan	2023-Sep-27	EPI_ISL_18607635	A/Bhutan/0385/2023	Royal Centre for Disease Control	Centers for Disease Control and Prevention
EPI2819331	NA	Bhutan	2023-Sep-27	EPI_ISL_18607635	A/Bhutan/0385/2023	Royal Centre for Disease Control	Centers for Disease Control and Prevention
EPI2819332	PA	Bhutan	2023-Sep-27	EPI_ISL_18607635	A/Bhutan/0385/2023	Royal Centre for Disease Control	Centers for Disease Control and Prevention
EPI2819323	NA	Bhutan	2023-Sep-14	EPI_ISL_18607634	A/Bhutan/1552/2023	Royal Centre for Disease Control	Centers for Disease Control and Prevention
EPI2819324	PA	Bhutan	2023-Sep-14	EPI_ISL_18607634	A/Bhutan/1552/2023	Royal Centre for Disease Control	Centers for Disease Control and Prevention
EPI2819325	HA	Bhutan	2023-Sep-14	EPI_ISL_18607634	A/Bhutan/1552/2023	Royal Centre for Disease Control	Centers for Disease Control and Prevention
EPI2819326	NP	Bhutan	2023-Sep-14	EPI_ISL_18607634	A/Bhutan/1552/2023	Royal Centre for Disease Control	Centers for Disease Control and Prevention
EPI2819327	PB1	Bhutan	2023-Sep-14	EPI_ISL_18607634	A/Bhutan/1552/2023	Royal Centre for Disease Control	Centers for Disease Control and Prevention
EPI2819328	NS	Bhutan	2023-Sep-14	EPI_ISL_18607634	A/Bhutan/1552/2023	Royal Centre for Disease Control	Centers for Disease Control and Prevention
EPI2819329	PB2	Bhutan	2023-Sep-14	EPI_ISL_18607634	A/Bhutan/1552/2023	Royal Centre for Disease Control	Centers for Disease Control and Prevention
EPI2819330	MP	Bhutan	2023-Sep-14	EPI_ISL_18607634	A/Bhutan/1552/2023	Royal Centre for Disease Control	Centers for Disease Control and Prevention
EPI2819315	NA	Bhutan	2023-Sep-18	EPI_ISL_18607633	A/Bhutan/1338/2023	Royal Centre for Disease Control	Centers for Disease Control and Prevention
EPI2819316	PA	Bhutan	2023-Sep-18	EPI_ISL_18607633	A/Bhutan/1338/2023	Royal Centre for Disease Control	Centers for Disease Control and Prevention
EPI2819317	HA	Bhutan	2023-Sep-18	EPI_ISL_18607633	A/Bhutan/1338/2023	Royal Centre for Disease Control	Centers for Disease Control and Prevention
EPI2819318	NP	Bhutan	2023-Sep-18	EPI_ISL_18607633	A/Bhutan/1338/2023	Royal Centre for Disease Control	Centers for Disease Control and Prevention
EPI2819319	PB1	Bhutan	2023-Sep-18	EPI_ISL_18607633	A/Bhutan/1338/2023	Royal Centre for Disease Control	Centers for Disease Control and Prevention
EPI2819320	NS	Bhutan	2023-Sep-18	EPI_ISL_18607633	A/Bhutan/1338/2023	Royal Centre for Disease Control	Centers for Disease Control and Prevention
EPI2819321	PB2	Bhutan	2023-Sep-18	EPI_ISL_18607633	A/Bhutan/1338/2023	Royal Centre for Disease Control	Centers for Disease Control and Prevention
EPI2819322	MP	Bhutan	2023-Sep-18	EPI_ISL_18607633	A/Bhutan/1338/2023	Royal Centre for Disease Control	Centers for Disease Control and Prevention
EPI2819307	NA	Bhutan	2023-Aug-30	EPI_ISL_18607632	A/Bhutan/1301/2023	Royal Centre for Disease Control	Centers for Disease Control and Prevention
EPI2819308	PA	Bhutan	2023-Aug-30	EPI_ISL_18607632	A/Bhutan/1301/2023	Royal Centre for Disease Control	Centers for Disease Control and Prevention
EPI2819309	HA	Bhutan	2023-Aug-30	EPI_ISL_18607632	A/Bhutan/1301/2023	Royal Centre for Disease Control	Centers for Disease Control and Prevention
EPI2819310	NP	Bhutan	2023-Aug-30	EPI_ISL_18607632	A/Bhutan/1301/2023	Royal Centre for Disease Control	Centers for Disease Control and Prevention
EPI2819311	PB1	Bhutan	2023-Aug-30	EPI_ISL_18607632	A/Bhutan/1301/2023	Royal Centre for Disease Control	Centers for Disease Control and Prevention
EPI2819312	NS	Bhutan	2023-Aug-30	EPI_ISL_18607632	A/Bhutan/1301/2023	Royal Centre for Disease Control	Centers for Disease Control and Prevention
EPI2819313	PB2	Bhutan	2023-Aug-30	EPI_ISL_18607632	A/Bhutan/1301/2023	Royal Centre for Disease Control	Centers for Disease Control and Prevention
EPI2819314	MP	Bhutan	2023-Aug-30	EPI_ISL_18607632	A/Bhutan/1301/2023	Royal Centre for Disease Control	Centers for Disease Control and Prevention
EPI2819299	NA	Bhutan	2023-Oct-02	EPI_ISL_18607631	A/Bhutan/1496/2023	Royal Centre for Disease Control	Centers for Disease Control and Prevention
EPI2819300	PA	Bhutan	2023-Oct-02	EPI_ISL_18607631	A/Bhutan/1496/2023	Royal Centre for Disease Control	Centers for Disease Control and Prevention
EPI2819301	HA	Bhutan	2023-Oct-02	EPI_ISL_18607631	A/Bhutan/1496/2023	Royal Centre for Disease Control	Centers for Disease Control and Prevention
EPI2819302	NP	Bhutan	2023-Oct-02	EPI_ISL_18607631	A/Bhutan/1496/2023	Royal Centre for Disease Control	Centers for Disease Control and Prevention
EPI2819303	PB1	Bhutan	2023-Oct-02	EPI_ISL_18607631	A/Bhutan/1496/2023	Royal Centre for Disease Control	Centers for Disease Control and Prevention
EPI2819304	NS	Bhutan	2023-Oct-02	EPI_ISL_18607631	A/Bhutan/1496/2023	Royal Centre for Disease Control	Centers for Disease Control and Prevention
EPI2819305	PB2	Bhutan	2023-Oct-02	EPI_ISL_18607631	A/Bhutan/1496/2023	Royal Centre for Disease Control	Centers for Disease Control and Prevention
EPI2819306	MP	Bhutan	2023-Oct-02	EPI_ISL_18607631	A/Bhutan/1496/2023	Royal Centre for Disease Control	Centers for Disease Control and Prevention
EPI2819291	NA	Bhutan	2023-Oct-02	EPI_ISL_18607630	A/Bhutan/1502/2023	Royal Centre for Disease Control	Centers for Disease Control and Prevention
EPI2819292	PA	Bhutan	2023-Oct-02	EPI_ISL_18607630	A/Bhutan/1502/2023	Royal Centre for Disease Control	Centers for Disease Control and Prevention
EPI2819293	HA	Bhutan	2023-Oct-02	EPI_ISL_18607630	A/Bhutan/1502/2023	Royal Centre for Disease Control	Centers for Disease Control and Prevention
EPI2819294	NP	Bhutan	2023-Oct-02	EPI_ISL_18607630	A/Bhutan/1502/2023	Royal Centre for Disease Control	Centers for Disease Control and Prevention
EPI2819295	PB1	Bhutan	2023-Oct-02	EPI_ISL_18607630	A/Bhutan/1502/2023	Royal Centre for Disease Control	Centers for Disease Control and Prevention
EPI2819296	NS	Bhutan	2023-Oct-02	EPI_ISL_18607630	A/Bhutan/1502/2023	Royal Centre for Disease Control	Centers for Disease Control and Prevention
EPI2819297	PB2	Bhutan	2023-Oct-02	EPI_ISL_18607630	A/Bhutan/1502/2023	Royal Centre for Disease Control	Centers for Disease Control and Prevention
EPI2819298	MP	Bhutan	2023-Oct-02	EPI_ISL_18607630	A/Bhutan/1502/2023	Royal Centre for Disease Control	Centers for Disease Control and Prevention
EPI2819283	NA	Bhutan	2023-Sep-11	EPI_ISL_18607629	A/Bhutan/1471/2023	Royal Centre for Disease Control	Centers for Disease Control and Prevention
EPI2819284	PA	Bhutan	2023-Sep-11	EPI_ISL_18607629	A/Bhutan/1471/2023	Royal Centre for Disease Control	Centers for Disease Control and Prevention
EPI2819285	HA	Bhutan	2023-Sep-11	EPI_ISL_18607629	A/Bhutan/1471/2023	Royal Centre for Disease Control	Centers for Disease Control and Prevention
EPI2819286	NP	Bhutan	2023-Sep-11	EPI_ISL_18607629	A/Bhutan/1471/2023	Royal Centre for Disease Control	Centers for Disease Control and Prevention
EPI2819287	PB1	Bhutan	2023-Sep-11	EPI_ISL_18607629	A/Bhutan/1471/2023	Royal Centre for Disease Control	Centers for Disease Control and Prevention
EPI2819288	NS	Bhutan	2023-Sep-11	EPI_ISL_18607629	A/Bhutan/1471/2023	Royal Centre for Disease Control	Centers for Disease Control and Prevention
EPI2819289	PB2	Bhutan	2023-Sep-11	EPI_ISL_18607629	A/Bhutan/1471/2023	Royal Centre for Disease Control	Centers for Disease Control and Prevention
EPI2819290	MP	Bhutan	2023-Sep-11	EPI_ISL_18607629	A/Bhutan/1471/2023	Royal Centre for Disease Control	Centers for Disease Control and Prevention
EPI2819275	NA	Bhutan	2023-Sep-06	EPI_ISL_18607628	A/Bhutan/1532/2023	Royal Centre for Disease Control	Centers for Disease Control and Prevention
EPI2819276	PA	Bhutan	2023-Sep-06	EPI_ISL_18607628	A/Bhutan/1532/2023	Royal Centre for Disease Control	Centers for Disease Control and Prevention
EPI2819277	HA	Bhutan	2023-Sep-06	EPI_ISL_18607628	A/Bhutan/1532/2023	Royal Centre for Disease Control	Centers for Disease Control and Prevention
EPI2819278	NP	Bhutan	2023-Sep-06	EPI_ISL_18607628	A/Bhutan/1532/2023	Royal Centre for Disease Control	Centers for Disease Control and Prevention
EPI2819279	PB1	Bhutan	2023-Sep-06	EPI_ISL_18607628	A/Bhutan/1532/2023	Royal Centre for Disease Control	Centers for Disease Control and Prevention
EPI2819280	NS	Bhutan	2023-Sep-06	EPI_ISL_18607628	A/Bhutan/1532/2023	Royal Centre for Disease Control	Centers for Disease Control and Prevention
EPI2819281	PB2	Bhutan	2023-Sep-06	EPI_ISL_18607628	A/Bhutan/1532/2023	Royal Centre for Disease Control	Centers for Disease Control and Prevention
EPI2819282	MP	Bhutan	2023-Sep-06	EPI_ISL_18607628	A/Bhutan/1532/2023	Royal Centre for Disease Control	Centers for Disease Control and Prevention
EPI2819269	HA	Bhutan	2023-Sep-12	EPI_ISL_18607627	A/Bhutan/1543/2023	Royal Centre for Disease Control	Centers for Disease Control and Prevention
EPI2819270	NP	Bhutan	2023-Sep-12	EPI_ISL_18607627	A/Bhutan/1543/2023	Royal Centre for Disease Control	Centers for Disease Control and Prevention
EPI2819271	PB1	Bhutan	2023-Sep-12	EPI_ISL_18607627	A/Bhutan/1543/2023	Royal Centre for Disease Control	Centers for Disease Control and Prevention
EPI2819272	NS	Bhutan	2023-Sep-12	EPI_ISL_18607627	A/Bhutan/1543/2023	Royal Centre for Disease Control	Centers for Disease Control and Prevention
EPI2819273	PB2	Bhutan	2023-Sep-12	EPI_ISL_18607627	A/Bhutan/1543/2023	Royal Centre for Disease Control	Centers for Disease Control and Prevention
EPI2819274	MP	Bhutan	2023-Sep-12	EPI_ISL_18607627	A/Bhutan/1543/2023	Royal Centre for Disease Control	Centers for Disease Control and Prevention
EPI2819267	NA	Bhutan	2023-Sep-12	EPI_ISL_18607627	A/Bhutan/1543/2023	Royal Centre for Disease Control	Centers for Disease Control and Prevention
EPI2819268	PA	Bhutan	2023-Sep-12	EPI_ISL_18607627	A/Bhutan/1543/2023	Royal Centre for Disease Control	Centers for Disease Control and Prevention
EPI2819259	NA	Bhutan	2023-Sep-14	EPI_ISL_18607626	A/Bhutan/1333/2023	Royal Centre for Disease Control	Centers for Disease Control and Prevention
EPI2819260	PA	Bhutan	2023-Sep-14	EPI_ISL_18607626	A/Bhutan/1333/2023	Royal Centre for Disease Control	Centers for Disease Control and Prevention
EPI2819261	HA	Bhutan	2023-Sep-14	EPI_ISL_18607626	A/Bhutan/1333/2023	Royal Centre for Disease Control	Centers for Disease Control and Prevention
EPI2819262	NP	Bhutan	2023-Sep-14	EPI_ISL_18607626	A/Bhutan/1333/2023	Royal Centre for Disease Control	Centers for Disease Control and Prevention
EPI2819263	PB1	Bhutan	2023-Sep-14	EPI_ISL_18607626	A/Bhutan/1333/2023	Royal Centre for Disease Control	Centers for Disease Control and Prevention
EPI2819264	NS	Bhutan	2023-Sep-14	EPI_ISL_18607626	A/Bhutan/1333/2023	Royal Centre for Disease Control	Centers for Disease Control and Prevention
EPI2819265	PB2	Bhutan	2023-Sep-14	EPI_ISL_18607626	A/Bhutan/1333/2023	Royal Centre for Disease Control	Centers for Disease Control and Prevention
EPI2819266	MP	Bhutan	2023-Sep-14	EPI_ISL_18607626	A/Bhutan/1333/2023	Royal Centre for Disease Control	Centers for Disease Control and Prevention
EPI2819251	NA	Bhutan	2023-Oct-02	EPI_ISL_18607625	A/Bhutan/1364/2023	Royal Centre for Disease Control	Centers for Disease Control and Prevention
EPI2819252	PA	Bhutan	2023-Oct-02	EPI_ISL_18607625	A/Bhutan/1364/2023	Royal Centre for Disease Control	Centers for Disease Control and Prevention
EPI2819253	HA	Bhutan	2023-Oct-02	EPI_ISL_18607625	A/Bhutan/1364/2023	Royal Centre for Disease Control	Centers for Disease Control and Prevention
EPI2819254	NP	Bhutan	2023-Oct-02	EPI_ISL_18607625	A/Bhutan/1364/2023	Royal Centre for Disease Control	Centers for Disease Control and Prevention
EPI2819255	PB1	Bhutan	2023-Oct-02	EPI_ISL_18607625	A/Bhutan/1364/2023	Royal Centre for Disease Control	Centers for Disease Control and Prevention
EPI2819256	NS	Bhutan	2023-Oct-02	EPI_ISL_18607625	A/Bhutan/1364/2023	Royal Centre for Disease Control	Centers for Disease Control and Prevention
EPI2819257	PB2	Bhutan	2023-Oct-02	EPI_ISL_18607625	A/Bhutan/1364/2023	Royal Centre for Disease Control	Centers for Disease Control and Prevention
EPI2819258	MP	Bhutan	2023-Oct-02	EPI_ISL_18607625	A/Bhutan/1364/2023	Royal Centre for Disease Control	Centers for Disease Control and Prevention
EPI2819236	NA	Bhutan	2023-Aug-19	EPI_ISL_18607623	A/Bhutan/1320/2023	Royal Centre for Disease Control	Centers for Disease Control and Prevention
EPI2819237	PA	Bhutan	2023-Aug-19	EPI_ISL_18607623	A/Bhutan/1320/2023	Royal Centre for Disease Control	Centers for Disease Control and Prevention
EPI2819238	HA	Bhutan	2023-Aug-19	EPI_ISL_18607623	A/Bhutan/1320/2023	Royal Centre for Disease Control	Centers for Disease Control and Prevention
EPI2819239	NP	Bhutan	2023-Aug-19	EPI_ISL_18607623	A/Bhutan/1320/2023	Royal Centre for Disease Control	Centers for Disease Control and Prevention
EPI2819240	PB1	Bhutan	2023-Aug-19	EPI_ISL_18607623	A/Bhutan/1320/2023	Royal Centre for Disease Control	Centers for Disease Control and Prevention
EPI2819241	NS	Bhutan	2023-Aug-19	EPI_ISL_18607623	A/Bhutan/1320/2023	Royal Centre for Disease Control	Centers for Disease Control and Prevention
EPI2819242	MP	Bhutan	2023-Aug-19	EPI_ISL_18607623	A/Bhutan/1320/2023	Royal Centre for Disease Control	Centers for Disease Control and Prevention
EPI2819228	NA	Bhutan	2023-Sep-05	EPI_ISL_18607622	A/Bhutan/1460/2023	Royal Centre for Disease Control	Centers for Disease Control and Prevention
EPI2819229	PA	Bhutan	2023-Sep-05	EPI_ISL_18607622	A/Bhutan/1460/2023	Royal Centre for Disease Control	Centers for Disease Control and Prevention
EPI2819230	HA	Bhutan	2023-Sep-05	EPI_ISL_18607622	A/Bhutan/1460/2023	Royal Centre for Disease Control	Centers for Disease Control and Prevention
EPI2819231	NP	Bhutan	2023-Sep-05	EPI_ISL_18607622	A/Bhutan/1460/2023	Royal Centre for Disease Control	Centers for Disease Control and Prevention
EPI2819232	PB1	Bhutan	2023-Sep-05	EPI_ISL_18607622	A/Bhutan/1460/2023	Royal Centre for Disease Control	Centers for Disease Control and Prevention
EPI2819233	NS	Bhutan	2023-Sep-05	EPI_ISL_18607622	A/Bhutan/1460/2023	Royal Centre for Disease Control	Centers for Disease Control and Prevention
EPI2819234	PB2	Bhutan	2023-Sep-05	EPI_ISL_18607622	A/Bhutan/1460/2023	Royal Centre for Disease Control	Centers for Disease Control and Prevention
EPI2819235	MP	Bhutan	2023-Sep-05	EPI_ISL_18607622	A/Bhutan/1460/2023	Royal Centre for Disease Control	Centers for Disease Control and Prevention
EPI2819220	NA	Bhutan	2023-Aug-10	EPI_ISL_18607621	A/Bhutan/1337/2023	Royal Centre for Disease Control	Centers for Disease Control and Prevention
EPI2819221	PA	Bhutan	2023-Aug-10	EPI_ISL_18607621	A/Bhutan/1337/2023	Royal Centre for Disease Control	Centers for Disease Control and Prevention
EPI2819222	HA	Bhutan	2023-Aug-10	EPI_ISL_18607621	A/Bhutan/1337/2023	Royal Centre for Disease Control	Centers for Disease Control and Prevention
EPI2819223	NP	Bhutan	2023-Aug-10	EPI_ISL_18607621	A/Bhutan/1337/2023	Royal Centre for Disease Control	Centers for Disease Control and Prevention
EPI2819224	PB1	Bhutan	2023-Aug-10	EPI_ISL_18607621	A/Bhutan/1337/2023	Royal Centre for Disease Control	Centers for Disease Control and Prevention
EPI2819225	NS	Bhutan	2023-Aug-10	EPI_ISL_18607621	A/Bhutan/1337/2023	Royal Centre for Disease Control	Centers for Disease Control and Prevention
EPI2819226	PB2	Bhutan	2023-Aug-10	EPI_ISL_18607621	A/Bhutan/1337/2023	Royal Centre for Disease Control	Centers for Disease Control and Prevention
EPI2819227	MP	Bhutan	2023-Aug-10	EPI_ISL_18607621	A/Bhutan/1337/2023	Royal Centre for Disease Control	Centers for Disease Control and Prevention
EPI2819212	NA	Bhutan	2023-Sep-07	EPI_ISL_18607620	A/Bhutan/1316/2023	Royal Centre for Disease Control	Centers for Disease Control and Prevention
EPI2819213	PA	Bhutan	2023-Sep-07	EPI_ISL_18607620	A/Bhutan/1316/2023	Royal Centre for Disease Control	Centers for Disease Control and Prevention
EPI2819214	HA	Bhutan	2023-Sep-07	EPI_ISL_18607620	A/Bhutan/1316/2023	Royal Centre for Disease Control	Centers for Disease Control and Prevention
EPI2819215	NP	Bhutan	2023-Sep-07	EPI_ISL_18607620	A/Bhutan/1316/2023	Royal Centre for Disease Control	Centers for Disease Control and Prevention
EPI2819216	PB1	Bhutan	2023-Sep-07	EPI_ISL_18607620	A/Bhutan/1316/2023	Royal Centre for Disease Control	Centers for Disease Control and Prevention
EPI2819217	NS	Bhutan	2023-Sep-07	EPI_ISL_18607620	A/Bhutan/1316/2023	Royal Centre for Disease Control	Centers for Disease Control and Prevention
EPI2819218	PB2	Bhutan	2023-Sep-07	EPI_ISL_18607620	A/Bhutan/1316/2023	Royal Centre for Disease Control	Centers for Disease Control and Prevention
EPI2819219	MP	Bhutan	2023-Sep-07	EPI_ISL_18607620	A/Bhutan/1316/2023	Royal Centre for Disease Control	Centers for Disease Control and Prevention
EPI2819205	PA	Bhutan	2023-Sep-19	EPI_ISL_18607619	A/Bhutan/1342/2023	Royal Centre for Disease Control	Centers for Disease Control and Prevention
EPI2819206	HA	Bhutan	2023-Sep-19	EPI_ISL_18607619	A/Bhutan/1342/2023	Royal Centre for Disease Control	Centers for Disease Control and Prevention
EPI2819207	NP	Bhutan	2023-Sep-19	EPI_ISL_18607619	A/Bhutan/1342/2023	Royal Centre for Disease Control	Centers for Disease Control and Prevention
EPI2819208	PB1	Bhutan	2023-Sep-19	EPI_ISL_18607619	A/Bhutan/1342/2023	Royal Centre for Disease Control	Centers for Disease Control and Prevention
EPI2819209	NS	Bhutan	2023-Sep-19	EPI_ISL_18607619	A/Bhutan/1342/2023	Royal Centre for Disease Control	Centers for Disease Control and Prevention
EPI2819210	PB2	Bhutan	2023-Sep-19	EPI_ISL_18607619	A/Bhutan/1342/2023	Royal Centre for Disease Control	Centers for Disease Control and Prevention
EPI2819211	MP	Bhutan	2023-Sep-19	EPI_ISL_18607619	A/Bhutan/1342/2023	Royal Centre for Disease Control	Centers for Disease Control and Prevention
EPI2819204	NA	Bhutan	2023-Sep-19	EPI_ISL_18607619	A/Bhutan/1342/2023	Royal Centre for Disease Control	Centers for Disease Control and Prevention
EPI2819196	NA	Bhutan	2023-Sep-23	EPI_ISL_18607618	A/Bhutan/1349/2023	Royal Centre for Disease Control	Centers for Disease Control and Prevention
EPI2819197	PA	Bhutan	2023-Sep-23	EPI_ISL_18607618	A/Bhutan/1349/2023	Royal Centre for Disease Control	Centers for Disease Control and Prevention
EPI2819198	HA	Bhutan	2023-Sep-23	EPI_ISL_18607618	A/Bhutan/1349/2023	Royal Centre for Disease Control	Centers for Disease Control and Prevention
EPI2819199	NP	Bhutan	2023-Sep-23	EPI_ISL_18607618	A/Bhutan/1349/2023	Royal Centre for Disease Control	Centers for Disease Control and Prevention
EPI2819200	PB1	Bhutan	2023-Sep-23	EPI_ISL_18607618	A/Bhutan/1349/2023	Royal Centre for Disease Control	Centers for Disease Control and Prevention
EPI2819201	NS	Bhutan	2023-Sep-23	EPI_ISL_18607618	A/Bhutan/1349/2023	Royal Centre for Disease Control	Centers for Disease Control and Prevention
EPI2819202	PB2	Bhutan	2023-Sep-23	EPI_ISL_18607618	A/Bhutan/1349/2023	Royal Centre for Disease Control	Centers for Disease Control and Prevention
EPI2819203	MP	Bhutan	2023-Sep-23	EPI_ISL_18607618	A/Bhutan/1349/2023	Royal Centre for Disease Control	Centers for Disease Control and Prevention
EPI2819188	NA	Bhutan	2023-Sep-28	EPI_ISL_18607617	A/Bhutan/1583/2023	Royal Centre for Disease Control	Centers for Disease Control and Prevention
EPI2819189	PA	Bhutan	2023-Sep-28	EPI_ISL_18607617	A/Bhutan/1583/2023	Royal Centre for Disease Control	Centers for Disease Control and Prevention
EPI2819190	HA	Bhutan	2023-Sep-28	EPI_ISL_18607617	A/Bhutan/1583/2023	Royal Centre for Disease Control	Centers for Disease Control and Prevention
EPI2819191	NP	Bhutan	2023-Sep-28	EPI_ISL_18607617	A/Bhutan/1583/2023	Royal Centre for Disease Control	Centers for Disease Control and Prevention
EPI2819192	PB1	Bhutan	2023-Sep-28	EPI_ISL_18607617	A/Bhutan/1583/2023	Royal Centre for Disease Control	Centers for Disease Control and Prevention
EPI2819193	NS	Bhutan	2023-Sep-28	EPI_ISL_18607617	A/Bhutan/1583/2023	Royal Centre for Disease Control	Centers for Disease Control and Prevention
EPI2819194	PB2	Bhutan	2023-Sep-28	EPI_ISL_18607617	A/Bhutan/1583/2023	Royal Centre for Disease Control	Centers for Disease Control and Prevention
EPI2819195	MP	Bhutan	2023-Sep-28	EPI_ISL_18607617	A/Bhutan/1583/2023	Royal Centre for Disease Control	Centers for Disease Control and Prevention
EPI2781072	NA	Bhutan	2023-Jun-12	EPI_ISL_18451777	A/Bhutan/1569/2023	Royal Centre for Disease Control	Centers for Disease Control and Prevention
EPI2781073	PA	Bhutan	2023-Jun-12	EPI_ISL_18451777	A/Bhutan/1569/2023	Royal Centre for Disease Control	Centers for Disease Control and Prevention
EPI2781074	HA	Bhutan	2023-Jun-12	EPI_ISL_18451777	A/Bhutan/1569/2023	Royal Centre for Disease Control	Centers for Disease Control and Prevention
EPI2781075	NP	Bhutan	2023-Jun-12	EPI_ISL_18451777	A/Bhutan/1569/2023	Royal Centre for Disease Control	Centers for Disease Control and Prevention
EPI2781076	PB1	Bhutan	2023-Jun-12	EPI_ISL_18451777	A/Bhutan/1569/2023	Royal Centre for Disease Control	Centers for Disease Control and Prevention
EPI2781077	NS	Bhutan	2023-Jun-12	EPI_ISL_18451777	A/Bhutan/1569/2023	Royal Centre for Disease Control	Centers for Disease Control and Prevention
EPI2781078	PB2	Bhutan	2023-Jun-12	EPI_ISL_18451777	A/Bhutan/1569/2023	Royal Centre for Disease Control	Centers for Disease Control and Prevention
EPI2781079	MP	Bhutan	2023-Jun-12	EPI_ISL_18451777	A/Bhutan/1569/2023	Royal Centre for Disease Control	Centers for Disease Control and Prevention
EPI2781064	NA	Bhutan	2023-Jul-11	EPI_ISL_18451776	A/Bhutan/1048/2023	Royal Centre for Disease Control	Centers for Disease Control and Prevention
EPI2781065	PA	Bhutan	2023-Jul-11	EPI_ISL_18451776	A/Bhutan/1048/2023	Royal Centre for Disease Control	Centers for Disease Control and Prevention
EPI2781066	HA	Bhutan	2023-Jul-11	EPI_ISL_18451776	A/Bhutan/1048/2023	Royal Centre for Disease Control	Centers for Disease Control and Prevention
EPI2781067	NP	Bhutan	2023-Jul-11	EPI_ISL_18451776	A/Bhutan/1048/2023	Royal Centre for Disease Control	Centers for Disease Control and Prevention
EPI2781068	PB1	Bhutan	2023-Jul-11	EPI_ISL_18451776	A/Bhutan/1048/2023	Royal Centre for Disease Control	Centers for Disease Control and Prevention
EPI2781069	NS	Bhutan	2023-Jul-11	EPI_ISL_18451776	A/Bhutan/1048/2023	Royal Centre for Disease Control	Centers for Disease Control and Prevention
EPI2781070	PB2	Bhutan	2023-Jul-11	EPI_ISL_18451776	A/Bhutan/1048/2023	Royal Centre for Disease Control	Centers for Disease Control and Prevention
EPI2781071	MP	Bhutan	2023-Jul-11	EPI_ISL_18451776	A/Bhutan/1048/2023	Royal Centre for Disease Control	Centers for Disease Control and Prevention
EPI2781056	NA	Bhutan	2023-Jul-06	EPI_ISL_18451775	A/Bhutan/1587/2023	Royal Centre for Disease Control	Centers for Disease Control and Prevention
EPI2781057	PA	Bhutan	2023-Jul-06	EPI_ISL_18451775	A/Bhutan/1587/2023	Royal Centre for Disease Control	Centers for Disease Control and Prevention
EPI2781058	HA	Bhutan	2023-Jul-06	EPI_ISL_18451775	A/Bhutan/1587/2023	Royal Centre for Disease Control	Centers for Disease Control and Prevention
EPI2781059	NP	Bhutan	2023-Jul-06	EPI_ISL_18451775	A/Bhutan/1587/2023	Royal Centre for Disease Control	Centers for Disease Control and Prevention
EPI2781060	PB1	Bhutan	2023-Jul-06	EPI_ISL_18451775	A/Bhutan/1587/2023	Royal Centre for Disease Control	Centers for Disease Control and Prevention
EPI2781061	NS	Bhutan	2023-Jul-06	EPI_ISL_18451775	A/Bhutan/1587/2023	Royal Centre for Disease Control	Centers for Disease Control and Prevention
EPI2781062	PB2	Bhutan	2023-Jul-06	EPI_ISL_18451775	A/Bhutan/1587/2023	Royal Centre for Disease Control	Centers for Disease Control and Prevention
EPI2781063	MP	Bhutan	2023-Jul-06	EPI_ISL_18451775	A/Bhutan/1587/2023	Royal Centre for Disease Control	Centers for Disease Control and Prevention
EPI2781049	NA	Bhutan	2023-Jul-19	EPI_ISL_18451774	A/Bhutan/1593/2023	Royal Centre for Disease Control	Centers for Disease Control and Prevention
EPI2781050	PA	Bhutan	2023-Jul-19	EPI_ISL_18451774	A/Bhutan/1593/2023	Royal Centre for Disease Control	Centers for Disease Control and Prevention
EPI2781051	HA	Bhutan	2023-Jul-19	EPI_ISL_18451774	A/Bhutan/1593/2023	Royal Centre for Disease Control	Centers for Disease Control and Prevention
EPI2781052	NP	Bhutan	2023-Jul-19	EPI_ISL_18451774	A/Bhutan/1593/2023	Royal Centre for Disease Control	Centers for Disease Control and Prevention
EPI2781053	NS	Bhutan	2023-Jul-19	EPI_ISL_18451774	A/Bhutan/1593/2023	Royal Centre for Disease Control	Centers for Disease Control and Prevention
EPI2781054	PB2	Bhutan	2023-Jul-19	EPI_ISL_18451774	A/Bhutan/1593/2023	Royal Centre for Disease Control	Centers for Disease Control and Prevention
EPI2781055	MP	Bhutan	2023-Jul-19	EPI_ISL_18451774	A/Bhutan/1593/2023	Royal Centre for Disease Control	Centers for Disease Control and Prevention
EPI2781043	HA	Bhutan	2023-Jun-05	EPI_ISL_18451773	A/Bhutan/1563/2023	Royal Centre for Disease Control	Centers for Disease Control and Prevention
EPI2781044	NP	Bhutan	2023-Jun-05	EPI_ISL_18451773	A/Bhutan/1563/2023	Royal Centre for Disease Control	Centers for Disease Control and Prevention
EPI2781045	PB1	Bhutan	2023-Jun-05	EPI_ISL_18451773	A/Bhutan/1563/2023	Royal Centre for Disease Control	Centers for Disease Control and Prevention
EPI2781046	NS	Bhutan	2023-Jun-05	EPI_ISL_18451773	A/Bhutan/1563/2023	Royal Centre for Disease Control	Centers for Disease Control and Prevention
EPI2781047	PB2	Bhutan	2023-Jun-05	EPI_ISL_18451773	A/Bhutan/1563/2023	Royal Centre for Disease Control	Centers for Disease Control and Prevention
EPI2781048	MP	Bhutan	2023-Jun-05	EPI_ISL_18451773	A/Bhutan/1563/2023	Royal Centre for Disease Control	Centers for Disease Control and Prevention
EPI2781041	NA	Bhutan	2023-Jun-05	EPI_ISL_18451773	A/Bhutan/1563/2023	Royal Centre for Disease Control	Centers for Disease Control and Prevention
EPI2781042	PA	Bhutan	2023-Jun-05	EPI_ISL_18451773	A/Bhutan/1563/2023	Royal Centre for Disease Control	Centers for Disease Control and Prevention
EPI2781035	NA	Bhutan	2023-Jul-19	EPI_ISL_18451772	A/Bhutan/0845/2023	Royal Centre for Disease Control	Centers for Disease Control and Prevention
EPI2781036	HA	Bhutan	2023-Jul-19	EPI_ISL_18451772	A/Bhutan/0845/2023	Royal Centre for Disease Control	Centers for Disease Control and Prevention
EPI2781037	PB1	Bhutan	2023-Jul-19	EPI_ISL_18451772	A/Bhutan/0845/2023	Royal Centre for Disease Control	Centers for Disease Control and Prevention
EPI2781038	NS	Bhutan	2023-Jul-19	EPI_ISL_18451772	A/Bhutan/0845/2023	Royal Centre for Disease Control	Centers for Disease Control and Prevention
EPI2781039	PB2	Bhutan	2023-Jul-19	EPI_ISL_18451772	A/Bhutan/0845/2023	Royal Centre for Disease Control	Centers for Disease Control and Prevention
EPI2781040	MP	Bhutan	2023-Jul-19	EPI_ISL_18451772	A/Bhutan/0845/2023	Royal Centre for Disease Control	Centers for Disease Control and Prevention
EPI2781027	NA	Bhutan	2023-Jul-18	EPI_ISL_18451771	A/Bhutan/2362/2023	Royal Centre for Disease Control	Centers for Disease Control and Prevention
EPI2781028	PA	Bhutan	2023-Jul-18	EPI_ISL_18451771	A/Bhutan/2362/2023	Royal Centre for Disease Control	Centers for Disease Control and Prevention
EPI2781029	HA	Bhutan	2023-Jul-18	EPI_ISL_18451771	A/Bhutan/2362/2023	Royal Centre for Disease Control	Centers for Disease Control and Prevention
EPI2781030	NP	Bhutan	2023-Jul-18	EPI_ISL_18451771	A/Bhutan/2362/2023	Royal Centre for Disease Control	Centers for Disease Control and Prevention
EPI2781031	PB1	Bhutan	2023-Jul-18	EPI_ISL_18451771	A/Bhutan/2362/2023	Royal Centre for Disease Control	Centers for Disease Control and Prevention
EPI2781032	NS	Bhutan	2023-Jul-18	EPI_ISL_18451771	A/Bhutan/2362/2023	Royal Centre for Disease Control	Centers for Disease Control and Prevention
EPI2781033	PB2	Bhutan	2023-Jul-18	EPI_ISL_18451771	A/Bhutan/2362/2023	Royal Centre for Disease Control	Centers for Disease Control and Prevention
EPI2781034	MP	Bhutan	2023-Jul-18	EPI_ISL_18451771	A/Bhutan/2362/2023	Royal Centre for Disease Control	Centers for Disease Control and Prevention
EPI2781019	NA	Bhutan	2023-Aug-01	EPI_ISL_18451770	A/Bhutan/1064/2023	Royal Centre for Disease Control	Centers for Disease Control and Prevention
EPI2781020	PA	Bhutan	2023-Aug-01	EPI_ISL_18451770	A/Bhutan/1064/2023	Royal Centre for Disease Control	Centers for Disease Control and Prevention
EPI2781021	HA	Bhutan	2023-Aug-01	EPI_ISL_18451770	A/Bhutan/1064/2023	Royal Centre for Disease Control	Centers for Disease Control and Prevention
EPI2781022	NP	Bhutan	2023-Aug-01	EPI_ISL_18451770	A/Bhutan/1064/2023	Royal Centre for Disease Control	Centers for Disease Control and Prevention
EPI2781023	PB1	Bhutan	2023-Aug-01	EPI_ISL_18451770	A/Bhutan/1064/2023	Royal Centre for Disease Control	Centers for Disease Control and Prevention
EPI2781024	NS	Bhutan	2023-Aug-01	EPI_ISL_18451770	A/Bhutan/1064/2023	Royal Centre for Disease Control	Centers for Disease Control and Prevention
EPI2781025	PB2	Bhutan	2023-Aug-01	EPI_ISL_18451770	A/Bhutan/1064/2023	Royal Centre for Disease Control	Centers for Disease Control and Prevention
EPI2781026	MP	Bhutan	2023-Aug-01	EPI_ISL_18451770	A/Bhutan/1064/2023	Royal Centre for Disease Control	Centers for Disease Control and Prevention
EPI2781011	NA	Bhutan	2023-Jul-29	EPI_ISL_18451769	A/Bhutan/1058/2023	Royal Centre for Disease Control	Centers for Disease Control and Prevention
EPI2781012	PA	Bhutan	2023-Jul-29	EPI_ISL_18451769	A/Bhutan/1058/2023	Royal Centre for Disease Control	Centers for Disease Control and Prevention
EPI2781013	HA	Bhutan	2023-Jul-29	EPI_ISL_18451769	A/Bhutan/1058/2023	Royal Centre for Disease Control	Centers for Disease Control and Prevention
EPI2781014	NP	Bhutan	2023-Jul-29	EPI_ISL_18451769	A/Bhutan/1058/2023	Royal Centre for Disease Control	Centers for Disease Control and Prevention
EPI2781015	PB1	Bhutan	2023-Jul-29	EPI_ISL_18451769	A/Bhutan/1058/2023	Royal Centre for Disease Control	Centers for Disease Control and Prevention
EPI2781016	NS	Bhutan	2023-Jul-29	EPI_ISL_18451769	A/Bhutan/1058/2023	Royal Centre for Disease Control	Centers for Disease Control and Prevention
EPI2781017	PB2	Bhutan	2023-Jul-29	EPI_ISL_18451769	A/Bhutan/1058/2023	Royal Centre for Disease Control	Centers for Disease Control and Prevention
EPI2781018	MP	Bhutan	2023-Jul-29	EPI_ISL_18451769	A/Bhutan/1058/2023	Royal Centre for Disease Control	Centers for Disease Control and Prevention
EPI2781003	NA	Bhutan	2023-Jul-28	EPI_ISL_18451768	A/Bhutan/1297/2023	Royal Centre for Disease Control	Centers for Disease Control and Prevention
EPI2781004	PA	Bhutan	2023-Jul-28	EPI_ISL_18451768	A/Bhutan/1297/2023	Royal Centre for Disease Control	Centers for Disease Control and Prevention
EPI2781005	HA	Bhutan	2023-Jul-28	EPI_ISL_18451768	A/Bhutan/1297/2023	Royal Centre for Disease Control	Centers for Disease Control and Prevention
EPI2781006	NP	Bhutan	2023-Jul-28	EPI_ISL_18451768	A/Bhutan/1297/2023	Royal Centre for Disease Control	Centers for Disease Control and Prevention
EPI2781007	PB1	Bhutan	2023-Jul-28	EPI_ISL_18451768	A/Bhutan/1297/2023	Royal Centre for Disease Control	Centers for Disease Control and Prevention
EPI2781008	NS	Bhutan	2023-Jul-28	EPI_ISL_18451768	A/Bhutan/1297/2023	Royal Centre for Disease Control	Centers for Disease Control and Prevention
EPI2781009	PB2	Bhutan	2023-Jul-28	EPI_ISL_18451768	A/Bhutan/1297/2023	Royal Centre for Disease Control	Centers for Disease Control and Prevention
EPI2781010	MP	Bhutan	2023-Jul-28	EPI_ISL_18451768	A/Bhutan/1297/2023	Royal Centre for Disease Control	Centers for Disease Control and Prevention
EPI2778111	NA	Bhutan	2023-Aug-17	EPI_ISL_18430827	A/Bhutan/1490/2023	Royal Centre for Disease Control	Centers for Disease Control and Prevention
EPI2778112	PA	Bhutan	2023-Aug-17	EPI_ISL_18430827	A/Bhutan/1490/2023	Royal Centre for Disease Control	Centers for Disease Control and Prevention
EPI2778113	HA	Bhutan	2023-Aug-17	EPI_ISL_18430827	A/Bhutan/1490/2023	Royal Centre for Disease Control	Centers for Disease Control and Prevention
EPI2778114	NP	Bhutan	2023-Aug-17	EPI_ISL_18430827	A/Bhutan/1490/2023	Royal Centre for Disease Control	Centers for Disease Control and Prevention
EPI2778115	PB1	Bhutan	2023-Aug-17	EPI_ISL_18430827	A/Bhutan/1490/2023	Royal Centre for Disease Control	Centers for Disease Control and Prevention
EPI2778116	NS	Bhutan	2023-Aug-17	EPI_ISL_18430827	A/Bhutan/1490/2023	Royal Centre for Disease Control	Centers for Disease Control and Prevention
EPI2778117	PB2	Bhutan	2023-Aug-17	EPI_ISL_18430827	A/Bhutan/1490/2023	Royal Centre for Disease Control	Centers for Disease Control and Prevention
EPI2778118	MP	Bhutan	2023-Aug-17	EPI_ISL_18430827	A/Bhutan/1490/2023	Royal Centre for Disease Control	Centers for Disease Control and Prevention
EPI2778103	NA	Bhutan	2023-May-29	EPI_ISL_18430826	A/Bhutan/1387/2023	Royal Centre for Disease Control	Centers for Disease Control and Prevention
EPI2778104	PA	Bhutan	2023-May-29	EPI_ISL_18430826	A/Bhutan/1387/2023	Royal Centre for Disease Control	Centers for Disease Control and Prevention
EPI2778105	HA	Bhutan	2023-May-29	EPI_ISL_18430826	A/Bhutan/1387/2023	Royal Centre for Disease Control	Centers for Disease Control and Prevention
EPI2778106	NP	Bhutan	2023-May-29	EPI_ISL_18430826	A/Bhutan/1387/2023	Royal Centre for Disease Control	Centers for Disease Control and Prevention
EPI2778107	PB1	Bhutan	2023-May-29	EPI_ISL_18430826	A/Bhutan/1387/2023	Royal Centre for Disease Control	Centers for Disease Control and Prevention
EPI2778108	NS	Bhutan	2023-May-29	EPI_ISL_18430826	A/Bhutan/1387/2023	Royal Centre for Disease Control	Centers for Disease Control and Prevention
EPI2778109	PB2	Bhutan	2023-May-29	EPI_ISL_18430826	A/Bhutan/1387/2023	Royal Centre for Disease Control	Centers for Disease Control and Prevention
EPI2778110	MP	Bhutan	2023-May-29	EPI_ISL_18430826	A/Bhutan/1387/2023	Royal Centre for Disease Control	Centers for Disease Control and Prevention
EPI2778095	NA	Bhutan	2023-May-31	EPI_ISL_18430825	A/Bhutan/1396/2023	Royal Centre for Disease Control	Centers for Disease Control and Prevention
EPI2778096	PA	Bhutan	2023-May-31	EPI_ISL_18430825	A/Bhutan/1396/2023	Royal Centre for Disease Control	Centers for Disease Control and Prevention
EPI2778097	HA	Bhutan	2023-May-31	EPI_ISL_18430825	A/Bhutan/1396/2023	Royal Centre for Disease Control	Centers for Disease Control and Prevention
EPI2778098	NP	Bhutan	2023-May-31	EPI_ISL_18430825	A/Bhutan/1396/2023	Royal Centre for Disease Control	Centers for Disease Control and Prevention
EPI2778099	PB1	Bhutan	2023-May-31	EPI_ISL_18430825	A/Bhutan/1396/2023	Royal Centre for Disease Control	Centers for Disease Control and Prevention
EPI2778100	NS	Bhutan	2023-May-31	EPI_ISL_18430825	A/Bhutan/1396/2023	Royal Centre for Disease Control	Centers for Disease Control and Prevention
EPI2778101	PB2	Bhutan	2023-May-31	EPI_ISL_18430825	A/Bhutan/1396/2023	Royal Centre for Disease Control	Centers for Disease Control and Prevention
EPI2778102	MP	Bhutan	2023-May-31	EPI_ISL_18430825	A/Bhutan/1396/2023	Royal Centre for Disease Control	Centers for Disease Control and Prevention
EPI2778087	NA	Bhutan	2023-May-30	EPI_ISL_18430824	A/Bhutan/1389/2023	Royal Centre for Disease Control	Centers for Disease Control and Prevention
EPI2778088	PA	Bhutan	2023-May-30	EPI_ISL_18430824	A/Bhutan/1389/2023	Royal Centre for Disease Control	Centers for Disease Control and Prevention
EPI2778089	HA	Bhutan	2023-May-30	EPI_ISL_18430824	A/Bhutan/1389/2023	Royal Centre for Disease Control	Centers for Disease Control and Prevention
EPI2778090	NP	Bhutan	2023-May-30	EPI_ISL_18430824	A/Bhutan/1389/2023	Royal Centre for Disease Control	Centers for Disease Control and Prevention
EPI2778091	PB1	Bhutan	2023-May-30	EPI_ISL_18430824	A/Bhutan/1389/2023	Royal Centre for Disease Control	Centers for Disease Control and Prevention
EPI2778092	NS	Bhutan	2023-May-30	EPI_ISL_18430824	A/Bhutan/1389/2023	Royal Centre for Disease Control	Centers for Disease Control and Prevention
EPI2778093	PB2	Bhutan	2023-May-30	EPI_ISL_18430824	A/Bhutan/1389/2023	Royal Centre for Disease Control	Centers for Disease Control and Prevention
EPI2778094	MP	Bhutan	2023-May-30	EPI_ISL_18430824	A/Bhutan/1389/2023	Royal Centre for Disease Control	Centers for Disease Control and Prevention
EPI2778079	NA	Bhutan	2023-May-30	EPI_ISL_18430823	A/Bhutan/1285/2023	Royal Centre for Disease Control	Centers for Disease Control and Prevention
EPI2778080	PA	Bhutan	2023-May-30	EPI_ISL_18430823	A/Bhutan/1285/2023	Royal Centre for Disease Control	Centers for Disease Control and Prevention
EPI2778081	HA	Bhutan	2023-May-30	EPI_ISL_18430823	A/Bhutan/1285/2023	Royal Centre for Disease Control	Centers for Disease Control and Prevention
EPI2778082	NP	Bhutan	2023-May-30	EPI_ISL_18430823	A/Bhutan/1285/2023	Royal Centre for Disease Control	Centers for Disease Control and Prevention
EPI2778083	PB1	Bhutan	2023-May-30	EPI_ISL_18430823	A/Bhutan/1285/2023	Royal Centre for Disease Control	Centers for Disease Control and Prevention
EPI2778084	NS	Bhutan	2023-May-30	EPI_ISL_18430823	A/Bhutan/1285/2023	Royal Centre for Disease Control	Centers for Disease Control and Prevention
EPI2778085	PB2	Bhutan	2023-May-30	EPI_ISL_18430823	A/Bhutan/1285/2023	Royal Centre for Disease Control	Centers for Disease Control and Prevention
EPI2778086	MP	Bhutan	2023-May-30	EPI_ISL_18430823	A/Bhutan/1285/2023	Royal Centre for Disease Control	Centers for Disease Control and Prevention
EPI2778076	NS	Bhutan	2023-Aug-14	EPI_ISL_18430822	A/Bhutan/2460/2023	Royal Centre for Disease Control	Centers for Disease Control and Prevention
EPI2778077	PB2	Bhutan	2023-Aug-14	EPI_ISL_18430822	A/Bhutan/2460/2023	Royal Centre for Disease Control	Centers for Disease Control and Prevention
EPI2778078	MP	Bhutan	2023-Aug-14	EPI_ISL_18430822	A/Bhutan/2460/2023	Royal Centre for Disease Control	Centers for Disease Control and Prevention
EPI2778071	NA	Bhutan	2023-Aug-14	EPI_ISL_18430822	A/Bhutan/2460/2023	Royal Centre for Disease Control	Centers for Disease Control and Prevention
EPI2778072	PA	Bhutan	2023-Aug-14	EPI_ISL_18430822	A/Bhutan/2460/2023	Royal Centre for Disease Control	Centers for Disease Control and Prevention
EPI2778073	HA	Bhutan	2023-Aug-14	EPI_ISL_18430822	A/Bhutan/2460/2023	Royal Centre for Disease Control	Centers for Disease Control and Prevention
EPI2778074	NP	Bhutan	2023-Aug-14	EPI_ISL_18430822	A/Bhutan/2460/2023	Royal Centre for Disease Control	Centers for Disease Control and Prevention
EPI2778075	PB1	Bhutan	2023-Aug-14	EPI_ISL_18430822	A/Bhutan/2460/2023	Royal Centre for Disease Control	Centers for Disease Control and Prevention
EPI2778063	NA	Bhutan	2023-Jun-20	EPI_ISL_18430821	A/Bhutan/2321/2023	Royal Centre for Disease Control	Centers for Disease Control and Prevention
EPI2778064	PA	Bhutan	2023-Jun-20	EPI_ISL_18430821	A/Bhutan/2321/2023	Royal Centre for Disease Control	Centers for Disease Control and Prevention
EPI2778065	HA	Bhutan	2023-Jun-20	EPI_ISL_18430821	A/Bhutan/2321/2023	Royal Centre for Disease Control	Centers for Disease Control and Prevention
EPI2778066	NP	Bhutan	2023-Jun-20	EPI_ISL_18430821	A/Bhutan/2321/2023	Royal Centre for Disease Control	Centers for Disease Control and Prevention
EPI2778067	PB1	Bhutan	2023-Jun-20	EPI_ISL_18430821	A/Bhutan/2321/2023	Royal Centre for Disease Control	Centers for Disease Control and Prevention
EPI2778068	NS	Bhutan	2023-Jun-20	EPI_ISL_18430821	A/Bhutan/2321/2023	Royal Centre for Disease Control	Centers for Disease Control and Prevention
EPI2778069	PB2	Bhutan	2023-Jun-20	EPI_ISL_18430821	A/Bhutan/2321/2023	Royal Centre for Disease Control	Centers for Disease Control and Prevention
EPI2778070	MP	Bhutan	2023-Jun-20	EPI_ISL_18430821	A/Bhutan/2321/2023	Royal Centre for Disease Control	Centers for Disease Control and Prevention
EPI2778055	NA	Bhutan	2023-Aug-17	EPI_ISL_18430820	A/Bhutan/0045/2023	Royal Centre for Disease Control	Centers for Disease Control and Prevention
EPI2778056	PA	Bhutan	2023-Aug-17	EPI_ISL_18430820	A/Bhutan/0045/2023	Royal Centre for Disease Control	Centers for Disease Control and Prevention
EPI2778057	HA	Bhutan	2023-Aug-17	EPI_ISL_18430820	A/Bhutan/0045/2023	Royal Centre for Disease Control	Centers for Disease Control and Prevention
EPI2778058	NP	Bhutan	2023-Aug-17	EPI_ISL_18430820	A/Bhutan/0045/2023	Royal Centre for Disease Control	Centers for Disease Control and Prevention
EPI2778059	PB1	Bhutan	2023-Aug-17	EPI_ISL_18430820	A/Bhutan/0045/2023	Royal Centre for Disease Control	Centers for Disease Control and Prevention
EPI2778060	NS	Bhutan	2023-Aug-17	EPI_ISL_18430820	A/Bhutan/0045/2023	Royal Centre for Disease Control	Centers for Disease Control and Prevention
EPI2778061	PB2	Bhutan	2023-Aug-17	EPI_ISL_18430820	A/Bhutan/0045/2023	Royal Centre for Disease Control	Centers for Disease Control and Prevention
EPI2778062	MP	Bhutan	2023-Aug-17	EPI_ISL_18430820	A/Bhutan/0045/2023	Royal Centre for Disease Control	Centers for Disease Control and Prevention
EPI2778048	NA	Bhutan	2023-Jun-03	EPI_ISL_18430819	A/Bhutan/1397/2023	Royal Centre for Disease Control	Centers for Disease Control and Prevention
EPI2778049	PA	Bhutan	2023-Jun-03	EPI_ISL_18430819	A/Bhutan/1397/2023	Royal Centre for Disease Control	Centers for Disease Control and Prevention
EPI2778050	HA	Bhutan	2023-Jun-03	EPI_ISL_18430819	A/Bhutan/1397/2023	Royal Centre for Disease Control	Centers for Disease Control and Prevention
EPI2778051	NP	Bhutan	2023-Jun-03	EPI_ISL_18430819	A/Bhutan/1397/2023	Royal Centre for Disease Control	Centers for Disease Control and Prevention
EPI2778052	PB1	Bhutan	2023-Jun-03	EPI_ISL_18430819	A/Bhutan/1397/2023	Royal Centre for Disease Control	Centers for Disease Control and Prevention
EPI2778053	PB2	Bhutan	2023-Jun-03	EPI_ISL_18430819	A/Bhutan/1397/2023	Royal Centre for Disease Control	Centers for Disease Control and Prevention
EPI2778054	MP	Bhutan	2023-Jun-03	EPI_ISL_18430819	A/Bhutan/1397/2023	Royal Centre for Disease Control	Centers for Disease Control and Prevention
EPI2677311	NA	Bhutan	2023-Apr-11	EPI_ISL_18090821	A/Bhutan/1310/2023	Royal Centre for Disease Control	Centers for Disease Control and Prevention
EPI2677312	PA	Bhutan	2023-Apr-11	EPI_ISL_18090821	A/Bhutan/1310/2023	Royal Centre for Disease Control	Centers for Disease Control and Prevention
EPI2677313	HA	Bhutan	2023-Apr-11	EPI_ISL_18090821	A/Bhutan/1310/2023	Royal Centre for Disease Control	Centers for Disease Control and Prevention
EPI2677314	NP	Bhutan	2023-Apr-11	EPI_ISL_18090821	A/Bhutan/1310/2023	Royal Centre for Disease Control	Centers for Disease Control and Prevention
EPI2677315	PB1	Bhutan	2023-Apr-11	EPI_ISL_18090821	A/Bhutan/1310/2023	Royal Centre for Disease Control	Centers for Disease Control and Prevention
EPI2677316	NS	Bhutan	2023-Apr-11	EPI_ISL_18090821	A/Bhutan/1310/2023	Royal Centre for Disease Control	Centers for Disease Control and Prevention
EPI2677317	PB2	Bhutan	2023-Apr-11	EPI_ISL_18090821	A/Bhutan/1310/2023	Royal Centre for Disease Control	Centers for Disease Control and Prevention
EPI2677318	MP	Bhutan	2023-Apr-11	EPI_ISL_18090821	A/Bhutan/1310/2023	Royal Centre for Disease Control	Centers for Disease Control and Prevention
EPI2677303	NA	Bhutan	2023-Apr-08	EPI_ISL_18090820	A/Bhutan/1300/2023	Royal Centre for Disease Control	Centers for Disease Control and Prevention
EPI2677304	PA	Bhutan	2023-Apr-08	EPI_ISL_18090820	A/Bhutan/1300/2023	Royal Centre for Disease Control	Centers for Disease Control and Prevention
EPI2677305	HA	Bhutan	2023-Apr-08	EPI_ISL_18090820	A/Bhutan/1300/2023	Royal Centre for Disease Control	Centers for Disease Control and Prevention
EPI2677306	NP	Bhutan	2023-Apr-08	EPI_ISL_18090820	A/Bhutan/1300/2023	Royal Centre for Disease Control	Centers for Disease Control and Prevention
EPI2677307	PB1	Bhutan	2023-Apr-08	EPI_ISL_18090820	A/Bhutan/1300/2023	Royal Centre for Disease Control	Centers for Disease Control and Prevention
EPI2677308	NS	Bhutan	2023-Apr-08	EPI_ISL_18090820	A/Bhutan/1300/2023	Royal Centre for Disease Control	Centers for Disease Control and Prevention
EPI2677309	PB2	Bhutan	2023-Apr-08	EPI_ISL_18090820	A/Bhutan/1300/2023	Royal Centre for Disease Control	Centers for Disease Control and Prevention
EPI2677310	MP	Bhutan	2023-Apr-08	EPI_ISL_18090820	A/Bhutan/1300/2023	Royal Centre for Disease Control	Centers for Disease Control and Prevention
EPI2677300	NS	Bhutan	2023-Jun-14	EPI_ISL_18090819	A/Bhutan/04/2023	Royal Centre for Disease Control	Centers for Disease Control and Prevention
EPI2677301	PB2	Bhutan	2023-Jun-14	EPI_ISL_18090819	A/Bhutan/04/2023	Royal Centre for Disease Control	Centers for Disease Control and Prevention
EPI2677302	MP	Bhutan	2023-Jun-14	EPI_ISL_18090819	A/Bhutan/04/2023	Royal Centre for Disease Control	Centers for Disease Control and Prevention
EPI2677295	NA	Bhutan	2023-Jun-14	EPI_ISL_18090819	A/Bhutan/04/2023	Royal Centre for Disease Control	Centers for Disease Control and Prevention
EPI2677296	PA	Bhutan	2023-Jun-14	EPI_ISL_18090819	A/Bhutan/04/2023	Royal Centre for Disease Control	Centers for Disease Control and Prevention
EPI2677297	HA	Bhutan	2023-Jun-14	EPI_ISL_18090819	A/Bhutan/04/2023	Royal Centre for Disease Control	Centers for Disease Control and Prevention
EPI2677298	NP	Bhutan	2023-Jun-14	EPI_ISL_18090819	A/Bhutan/04/2023	Royal Centre for Disease Control	Centers for Disease Control and Prevention
EPI2677299	PB1	Bhutan	2023-Jun-14	EPI_ISL_18090819	A/Bhutan/04/2023	Royal Centre for Disease Control	Centers for Disease Control and Prevention
EPI2677289	HA	Bhutan	2023-Jun-14	EPI_ISL_18090818	A/Bhutan/01/2023	Royal Centre for Disease Control	Centers for Disease Control and Prevention
EPI2677290	NP	Bhutan	2023-Jun-14	EPI_ISL_18090818	A/Bhutan/01/2023	Royal Centre for Disease Control	Centers for Disease Control and Prevention
EPI2677291	PB1	Bhutan	2023-Jun-14	EPI_ISL_18090818	A/Bhutan/01/2023	Royal Centre for Disease Control	Centers for Disease Control and Prevention
EPI2677287	NA	Bhutan	2023-Jun-14	EPI_ISL_18090818	A/Bhutan/01/2023	Royal Centre for Disease Control	Centers for Disease Control and Prevention
EPI2677288	PA	Bhutan	2023-Jun-14	EPI_ISL_18090818	A/Bhutan/01/2023	Royal Centre for Disease Control	Centers for Disease Control and Prevention
EPI2677292	NS	Bhutan	2023-Jun-14	EPI_ISL_18090818	A/Bhutan/01/2023	Royal Centre for Disease Control	Centers for Disease Control and Prevention
EPI2677293	PB2	Bhutan	2023-Jun-14	EPI_ISL_18090818	A/Bhutan/01/2023	Royal Centre for Disease Control	Centers for Disease Control and Prevention
EPI2677294	MP	Bhutan	2023-Jun-14	EPI_ISL_18090818	A/Bhutan/01/2023	Royal Centre for Disease Control	Centers for Disease Control and Prevention
EPI2677281	HA	Bhutan	2023-Apr-03	EPI_ISL_18090817	A/Bhutan/1283/2023	Royal Centre for Disease Control	Centers for Disease Control and Prevention
EPI2677282	NP	Bhutan	2023-Apr-03	EPI_ISL_18090817	A/Bhutan/1283/2023	Royal Centre for Disease Control	Centers for Disease Control and Prevention
EPI2677283	PB1	Bhutan	2023-Apr-03	EPI_ISL_18090817	A/Bhutan/1283/2023	Royal Centre for Disease Control	Centers for Disease Control and Prevention
EPI2677279	NA	Bhutan	2023-Apr-03	EPI_ISL_18090817	A/Bhutan/1283/2023	Royal Centre for Disease Control	Centers for Disease Control and Prevention
EPI2677280	PA	Bhutan	2023-Apr-03	EPI_ISL_18090817	A/Bhutan/1283/2023	Royal Centre for Disease Control	Centers for Disease Control and Prevention
EPI2677284	NS	Bhutan	2023-Apr-03	EPI_ISL_18090817	A/Bhutan/1283/2023	Royal Centre for Disease Control	Centers for Disease Control and Prevention
EPI2677285	PB2	Bhutan	2023-Apr-03	EPI_ISL_18090817	A/Bhutan/1283/2023	Royal Centre for Disease Control	Centers for Disease Control and Prevention
EPI2677286	MP	Bhutan	2023-Apr-03	EPI_ISL_18090817	A/Bhutan/1283/2023	Royal Centre for Disease Control	Centers for Disease Control and Prevention
EPI2677271	NA	Bhutan	2023-Apr-05	EPI_ISL_18090816	A/Bhutan/1288/2023	Royal Centre for Disease Control	Centers for Disease Control and Prevention
EPI2677272	PA	Bhutan	2023-Apr-05	EPI_ISL_18090816	A/Bhutan/1288/2023	Royal Centre for Disease Control	Centers for Disease Control and Prevention
EPI2677273	HA	Bhutan	2023-Apr-05	EPI_ISL_18090816	A/Bhutan/1288/2023	Royal Centre for Disease Control	Centers for Disease Control and Prevention
EPI2677274	NP	Bhutan	2023-Apr-05	EPI_ISL_18090816	A/Bhutan/1288/2023	Royal Centre for Disease Control	Centers for Disease Control and Prevention
EPI2677275	PB1	Bhutan	2023-Apr-05	EPI_ISL_18090816	A/Bhutan/1288/2023	Royal Centre for Disease Control	Centers for Disease Control and Prevention
EPI2677276	NS	Bhutan	2023-Apr-05	EPI_ISL_18090816	A/Bhutan/1288/2023	Royal Centre for Disease Control	Centers for Disease Control and Prevention
EPI2677277	PB2	Bhutan	2023-Apr-05	EPI_ISL_18090816	A/Bhutan/1288/2023	Royal Centre for Disease Control	Centers for Disease Control and Prevention
EPI2677278	MP	Bhutan	2023-Apr-05	EPI_ISL_18090816	A/Bhutan/1288/2023	Royal Centre for Disease Control	Centers for Disease Control and Prevention
EPI2677268	NS	Bhutan	2023-May-08	EPI_ISL_18090815	A/Bhutan/1381/2023	Royal Centre for Disease Control	Centers for Disease Control and Prevention
EPI2677269	PB2	Bhutan	2023-May-08	EPI_ISL_18090815	A/Bhutan/1381/2023	Royal Centre for Disease Control	Centers for Disease Control and Prevention
EPI2677270	MP	Bhutan	2023-May-08	EPI_ISL_18090815	A/Bhutan/1381/2023	Royal Centre for Disease Control	Centers for Disease Control and Prevention
EPI2677263	NA	Bhutan	2023-May-08	EPI_ISL_18090815	A/Bhutan/1381/2023	Royal Centre for Disease Control	Centers for Disease Control and Prevention
EPI2677264	PA	Bhutan	2023-May-08	EPI_ISL_18090815	A/Bhutan/1381/2023	Royal Centre for Disease Control	Centers for Disease Control and Prevention
EPI2677265	HA	Bhutan	2023-May-08	EPI_ISL_18090815	A/Bhutan/1381/2023	Royal Centre for Disease Control	Centers for Disease Control and Prevention
EPI2677266	NP	Bhutan	2023-May-08	EPI_ISL_18090815	A/Bhutan/1381/2023	Royal Centre for Disease Control	Centers for Disease Control and Prevention
EPI2677267	PB1	Bhutan	2023-May-08	EPI_ISL_18090815	A/Bhutan/1381/2023	Royal Centre for Disease Control	Centers for Disease Control and Prevention
EPI2677257	HA	Bhutan	2023-Apr-08	EPI_ISL_18090814	A/Bhutan/1303/2023	Royal Centre for Disease Control	Centers for Disease Control and Prevention
EPI2677258	NP	Bhutan	2023-Apr-08	EPI_ISL_18090814	A/Bhutan/1303/2023	Royal Centre for Disease Control	Centers for Disease Control and Prevention
EPI2677259	PB1	Bhutan	2023-Apr-08	EPI_ISL_18090814	A/Bhutan/1303/2023	Royal Centre for Disease Control	Centers for Disease Control and Prevention
EPI2677255	NA	Bhutan	2023-Apr-08	EPI_ISL_18090814	A/Bhutan/1303/2023	Royal Centre for Disease Control	Centers for Disease Control and Prevention
EPI2677256	PA	Bhutan	2023-Apr-08	EPI_ISL_18090814	A/Bhutan/1303/2023	Royal Centre for Disease Control	Centers for Disease Control and Prevention
EPI2677260	NS	Bhutan	2023-Apr-08	EPI_ISL_18090814	A/Bhutan/1303/2023	Royal Centre for Disease Control	Centers for Disease Control and Prevention
EPI2677261	PB2	Bhutan	2023-Apr-08	EPI_ISL_18090814	A/Bhutan/1303/2023	Royal Centre for Disease Control	Centers for Disease Control and Prevention
EPI2677262	MP	Bhutan	2023-Apr-08	EPI_ISL_18090814	A/Bhutan/1303/2023	Royal Centre for Disease Control	Centers for Disease Control and Prevention
EPI2677252	NS	Bhutan	2023-Apr-10	EPI_ISL_18090813	A/Bhutan/0489/2023	Royal Centre for Disease Control	Centers for Disease Control and Prevention
EPI2677253	PB2	Bhutan	2023-Apr-10	EPI_ISL_18090813	A/Bhutan/0489/2023	Royal Centre for Disease Control	Centers for Disease Control and Prevention
EPI2677247	NA	Bhutan	2023-Apr-10	EPI_ISL_18090813	A/Bhutan/0489/2023	Royal Centre for Disease Control	Centers for Disease Control and Prevention
EPI2677248	PA	Bhutan	2023-Apr-10	EPI_ISL_18090813	A/Bhutan/0489/2023	Royal Centre for Disease Control	Centers for Disease Control and Prevention
EPI2677249	HA	Bhutan	2023-Apr-10	EPI_ISL_18090813	A/Bhutan/0489/2023	Royal Centre for Disease Control	Centers for Disease Control and Prevention
EPI2677250	NP	Bhutan	2023-Apr-10	EPI_ISL_18090813	A/Bhutan/0489/2023	Royal Centre for Disease Control	Centers for Disease Control and Prevention
EPI2677251	PB1	Bhutan	2023-Apr-10	EPI_ISL_18090813	A/Bhutan/0489/2023	Royal Centre for Disease Control	Centers for Disease Control and Prevention
EPI2677254	MP	Bhutan	2023-Apr-10	EPI_ISL_18090813	A/Bhutan/0489/2023	Royal Centre for Disease Control	Centers for Disease Control and Prevention
EPI2677217	NA	Bhutan	2023-May-16	EPI_ISL_18090809	A/Bhutan/0009/2023	Royal Centre for Disease Control	Centers for Disease Control and Prevention
EPI2677218	PA	Bhutan	2023-May-16	EPI_ISL_18090809	A/Bhutan/0009/2023	Royal Centre for Disease Control	Centers for Disease Control and Prevention
EPI2677219	HA	Bhutan	2023-May-16	EPI_ISL_18090809	A/Bhutan/0009/2023	Royal Centre for Disease Control	Centers for Disease Control and Prevention
EPI2677220	NP	Bhutan	2023-May-16	EPI_ISL_18090809	A/Bhutan/0009/2023	Royal Centre for Disease Control	Centers for Disease Control and Prevention
EPI2677221	PB1	Bhutan	2023-May-16	EPI_ISL_18090809	A/Bhutan/0009/2023	Royal Centre for Disease Control	Centers for Disease Control and Prevention
EPI2677222	NS	Bhutan	2023-May-16	EPI_ISL_18090809	A/Bhutan/0009/2023	Royal Centre for Disease Control	Centers for Disease Control and Prevention
EPI2677223	PB2	Bhutan	2023-May-16	EPI_ISL_18090809	A/Bhutan/0009/2023	Royal Centre for Disease Control	Centers for Disease Control and Prevention
EPI2677224	MP	Bhutan	2023-May-16	EPI_ISL_18090809	A/Bhutan/0009/2023	Royal Centre for Disease Control	Centers for Disease Control and Prevention
EPI2677201	NA	Bhutan	2023-May-08	EPI_ISL_18090807	A/Bhutan/1382/2023	Royal Centre for Disease Control	Centers for Disease Control and Prevention
EPI2677202	PA	Bhutan	2023-May-08	EPI_ISL_18090807	A/Bhutan/1382/2023	Royal Centre for Disease Control	Centers for Disease Control and Prevention
EPI2677206	NS	Bhutan	2023-May-08	EPI_ISL_18090807	A/Bhutan/1382/2023	Royal Centre for Disease Control	Centers for Disease Control and Prevention
EPI2677207	PB2	Bhutan	2023-May-08	EPI_ISL_18090807	A/Bhutan/1382/2023	Royal Centre for Disease Control	Centers for Disease Control and Prevention
EPI2677208	MP	Bhutan	2023-May-08	EPI_ISL_18090807	A/Bhutan/1382/2023	Royal Centre for Disease Control	Centers for Disease Control and Prevention
EPI2677203	HA	Bhutan	2023-May-08	EPI_ISL_18090807	A/Bhutan/1382/2023	Royal Centre for Disease Control	Centers for Disease Control and Prevention
EPI2677204	NP	Bhutan	2023-May-08	EPI_ISL_18090807	A/Bhutan/1382/2023	Royal Centre for Disease Control	Centers for Disease Control and Prevention
EPI2677205	PB1	Bhutan	2023-May-08	EPI_ISL_18090807	A/Bhutan/1382/2023	Royal Centre for Disease Control	Centers for Disease Control and Prevention
EPI2677193	NA	Bhutan	2023-May-08	EPI_ISL_18090806	A/Bhutan/DAG0005/2023	Royal Centre for Disease Control	Centers for Disease Control and Prevention
EPI2677194	PA	Bhutan	2023-May-08	EPI_ISL_18090806	A/Bhutan/DAG0005/2023	Royal Centre for Disease Control	Centers for Disease Control and Prevention
EPI2677198	NS	Bhutan	2023-May-08	EPI_ISL_18090806	A/Bhutan/DAG0005/2023	Royal Centre for Disease Control	Centers for Disease Control and Prevention
EPI2677199	PB2	Bhutan	2023-May-08	EPI_ISL_18090806	A/Bhutan/DAG0005/2023	Royal Centre for Disease Control	Centers for Disease Control and Prevention
EPI2677200	MP	Bhutan	2023-May-08	EPI_ISL_18090806	A/Bhutan/DAG0005/2023	Royal Centre for Disease Control	Centers for Disease Control and Prevention
EPI2677195	HA	Bhutan	2023-May-08	EPI_ISL_18090806	A/Bhutan/DAG0005/2023	Royal Centre for Disease Control	Centers for Disease Control and Prevention
EPI2677196	NP	Bhutan	2023-May-08	EPI_ISL_18090806	A/Bhutan/DAG0005/2023	Royal Centre for Disease Control	Centers for Disease Control and Prevention
EPI2677197	PB1	Bhutan	2023-May-08	EPI_ISL_18090806	A/Bhutan/DAG0005/2023	Royal Centre for Disease Control	Centers for Disease Control and Prevention
EPI2677177	NA	Bhutan	2023-May-16	EPI_ISL_18090804	A/Bhutan/0013/2023	Royal Centre for Disease Control	Centers for Disease Control and Prevention
EPI2677178	PA	Bhutan	2023-May-16	EPI_ISL_18090804	A/Bhutan/0013/2023	Royal Centre for Disease Control	Centers for Disease Control and Prevention
EPI2677179	HA	Bhutan	2023-May-16	EPI_ISL_18090804	A/Bhutan/0013/2023	Royal Centre for Disease Control	Centers for Disease Control and Prevention
EPI2677180	NP	Bhutan	2023-May-16	EPI_ISL_18090804	A/Bhutan/0013/2023	Royal Centre for Disease Control	Centers for Disease Control and Prevention
EPI2677181	PB1	Bhutan	2023-May-16	EPI_ISL_18090804	A/Bhutan/0013/2023	Royal Centre for Disease Control	Centers for Disease Control and Prevention
EPI2677182	NS	Bhutan	2023-May-16	EPI_ISL_18090804	A/Bhutan/0013/2023	Royal Centre for Disease Control	Centers for Disease Control and Prevention
EPI2677183	PB2	Bhutan	2023-May-16	EPI_ISL_18090804	A/Bhutan/0013/2023	Royal Centre for Disease Control	Centers for Disease Control and Prevention
EPI2677184	MP	Bhutan	2023-May-16	EPI_ISL_18090804	A/Bhutan/0013/2023	Royal Centre for Disease Control	Centers for Disease Control and Prevention
EPI2571567	NA	Bhutan	2023-Feb-09	EPI_ISL_17699911	A/Bhutan/2115/2023	Royal Centre for Disease Control	Centers for Disease Control and Prevention
EPI2571568	PA	Bhutan	2023-Feb-09	EPI_ISL_17699911	A/Bhutan/2115/2023	Royal Centre for Disease Control	Centers for Disease Control and Prevention
EPI2571569	HA	Bhutan	2023-Feb-09	EPI_ISL_17699911	A/Bhutan/2115/2023	Royal Centre for Disease Control	Centers for Disease Control and Prevention
EPI2571570	NP	Bhutan	2023-Feb-09	EPI_ISL_17699911	A/Bhutan/2115/2023	Royal Centre for Disease Control	Centers for Disease Control and Prevention
EPI2571571	PB1	Bhutan	2023-Feb-09	EPI_ISL_17699911	A/Bhutan/2115/2023	Royal Centre for Disease Control	Centers for Disease Control and Prevention
EPI2571572	PB2	Bhutan	2023-Feb-09	EPI_ISL_17699911	A/Bhutan/2115/2023	Royal Centre for Disease Control	Centers for Disease Control and Prevention
EPI2571573	MP	Bhutan	2023-Feb-09	EPI_ISL_17699911	A/Bhutan/2115/2023	Royal Centre for Disease Control	Centers for Disease Control and Prevention
EPI2571560	NA	Bhutan	2023-Jan-17	EPI_ISL_17699910	A/Bhutan/1365/2023	Royal Centre for Disease Control	Centers for Disease Control and Prevention
EPI2571561	PA	Bhutan	2023-Jan-17	EPI_ISL_17699910	A/Bhutan/1365/2023	Royal Centre for Disease Control	Centers for Disease Control and Prevention
EPI2571562	HA	Bhutan	2023-Jan-17	EPI_ISL_17699910	A/Bhutan/1365/2023	Royal Centre for Disease Control	Centers for Disease Control and Prevention
EPI2571563	PB1	Bhutan	2023-Jan-17	EPI_ISL_17699910	A/Bhutan/1365/2023	Royal Centre for Disease Control	Centers for Disease Control and Prevention
EPI2571564	NS	Bhutan	2023-Jan-17	EPI_ISL_17699910	A/Bhutan/1365/2023	Royal Centre for Disease Control	Centers for Disease Control and Prevention
EPI2571565	PB2	Bhutan	2023-Jan-17	EPI_ISL_17699910	A/Bhutan/1365/2023	Royal Centre for Disease Control	Centers for Disease Control and Prevention
EPI2571566	MP	Bhutan	2023-Jan-17	EPI_ISL_17699910	A/Bhutan/1365/2023	Royal Centre for Disease Control	Centers for Disease Control and Prevention
EPI2571552	NA	Bhutan	2023-Mar-08	EPI_ISL_17699909	A/Bhutan/0006/2023	Royal Centre for Disease Control	Centers for Disease Control and Prevention
EPI2571553	PA	Bhutan	2023-Mar-08	EPI_ISL_17699909	A/Bhutan/0006/2023	Royal Centre for Disease Control	Centers for Disease Control and Prevention
EPI2571554	HA	Bhutan	2023-Mar-08	EPI_ISL_17699909	A/Bhutan/0006/2023	Royal Centre for Disease Control	Centers for Disease Control and Prevention
EPI2571555	NP	Bhutan	2023-Mar-08	EPI_ISL_17699909	A/Bhutan/0006/2023	Royal Centre for Disease Control	Centers for Disease Control and Prevention
EPI2571556	PB1	Bhutan	2023-Mar-08	EPI_ISL_17699909	A/Bhutan/0006/2023	Royal Centre for Disease Control	Centers for Disease Control and Prevention
EPI2571557	NS	Bhutan	2023-Mar-08	EPI_ISL_17699909	A/Bhutan/0006/2023	Royal Centre for Disease Control	Centers for Disease Control and Prevention
EPI2571558	PB2	Bhutan	2023-Mar-08	EPI_ISL_17699909	A/Bhutan/0006/2023	Royal Centre for Disease Control	Centers for Disease Control and Prevention
EPI2571559	MP	Bhutan	2023-Mar-08	EPI_ISL_17699909	A/Bhutan/0006/2023	Royal Centre for Disease Control	Centers for Disease Control and Prevention
EPI2571549	NS	Bhutan	2023-Mar-08	EPI_ISL_17699908	A/Bhutan/0003/2023	Royal Centre for Disease Control	Centers for Disease Control and Prevention
EPI2571550	PB2	Bhutan	2023-Mar-08	EPI_ISL_17699908	A/Bhutan/0003/2023	Royal Centre for Disease Control	Centers for Disease Control and Prevention
EPI2571551	MP	Bhutan	2023-Mar-08	EPI_ISL_17699908	A/Bhutan/0003/2023	Royal Centre for Disease Control	Centers for Disease Control and Prevention
EPI2571544	NA	Bhutan	2023-Mar-08	EPI_ISL_17699908	A/Bhutan/0003/2023	Royal Centre for Disease Control	Centers for Disease Control and Prevention
EPI2571545	PA	Bhutan	2023-Mar-08	EPI_ISL_17699908	A/Bhutan/0003/2023	Royal Centre for Disease Control	Centers for Disease Control and Prevention
EPI2571546	HA	Bhutan	2023-Mar-08	EPI_ISL_17699908	A/Bhutan/0003/2023	Royal Centre for Disease Control	Centers for Disease Control and Prevention
EPI2571547	NP	Bhutan	2023-Mar-08	EPI_ISL_17699908	A/Bhutan/0003/2023	Royal Centre for Disease Control	Centers for Disease Control and Prevention
EPI2571548	PB1	Bhutan	2023-Mar-08	EPI_ISL_17699908	A/Bhutan/0003/2023	Royal Centre for Disease Control	Centers for Disease Control and Prevention
EPI2571538	NA	Bhutan	2023-Mar-08	EPI_ISL_17699907	A/Bhutan/0002/2023	Royal Centre for Disease Control	Centers for Disease Control and Prevention
EPI2571539	PA	Bhutan	2023-Mar-08	EPI_ISL_17699907	A/Bhutan/0002/2023	Royal Centre for Disease Control	Centers for Disease Control and Prevention
EPI2571540	HA	Bhutan	2023-Mar-08	EPI_ISL_17699907	A/Bhutan/0002/2023	Royal Centre for Disease Control	Centers for Disease Control and Prevention
EPI2571541	NP	Bhutan	2023-Mar-08	EPI_ISL_17699907	A/Bhutan/0002/2023	Royal Centre for Disease Control	Centers for Disease Control and Prevention
EPI2571542	PB1	Bhutan	2023-Mar-08	EPI_ISL_17699907	A/Bhutan/0002/2023	Royal Centre for Disease Control	Centers for Disease Control and Prevention
EPI2571543	MP	Bhutan	2023-Mar-08	EPI_ISL_17699907	A/Bhutan/0002/2023	Royal Centre for Disease Control	Centers for Disease Control and Prevention
EPI2571530	NA	Bhutan	2023-Mar-08	EPI_ISL_17699906	A/Bhutan/0001/2023	Royal Centre for Disease Control	Centers for Disease Control and Prevention
EPI2571531	PA	Bhutan	2023-Mar-08	EPI_ISL_17699906	A/Bhutan/0001/2023	Royal Centre for Disease Control	Centers for Disease Control and Prevention
EPI2571532	HA	Bhutan	2023-Mar-08	EPI_ISL_17699906	A/Bhutan/0001/2023	Royal Centre for Disease Control	Centers for Disease Control and Prevention
EPI2571533	NP	Bhutan	2023-Mar-08	EPI_ISL_17699906	A/Bhutan/0001/2023	Royal Centre for Disease Control	Centers for Disease Control and Prevention
EPI2571534	PB1	Bhutan	2023-Mar-08	EPI_ISL_17699906	A/Bhutan/0001/2023	Royal Centre for Disease Control	Centers for Disease Control and Prevention
EPI2571535	NS	Bhutan	2023-Mar-08	EPI_ISL_17699906	A/Bhutan/0001/2023	Royal Centre for Disease Control	Centers for Disease Control and Prevention
EPI2571536	PB2	Bhutan	2023-Mar-08	EPI_ISL_17699906	A/Bhutan/0001/2023	Royal Centre for Disease Control	Centers for Disease Control and Prevention
EPI2571537	MP	Bhutan	2023-Mar-08	EPI_ISL_17699906	A/Bhutan/0001/2023	Royal Centre for Disease Control	Centers for Disease Control and Prevention
EPI2571522	NA	Bhutan	2022-Nov-21	EPI_ISL_17699905	A/Bhutan/001/2022	Royal Centre for Disease Control	Centers for Disease Control and Prevention
EPI2571523	PA	Bhutan	2022-Nov-21	EPI_ISL_17699905	A/Bhutan/001/2022	Royal Centre for Disease Control	Centers for Disease Control and Prevention
EPI2571524	HA	Bhutan	2022-Nov-21	EPI_ISL_17699905	A/Bhutan/001/2022	Royal Centre for Disease Control	Centers for Disease Control and Prevention
EPI2571525	NP	Bhutan	2022-Nov-21	EPI_ISL_17699905	A/Bhutan/001/2022	Royal Centre for Disease Control	Centers for Disease Control and Prevention
EPI2571526	PB1	Bhutan	2022-Nov-21	EPI_ISL_17699905	A/Bhutan/001/2022	Royal Centre for Disease Control	Centers for Disease Control and Prevention
EPI2571527	NS	Bhutan	2022-Nov-21	EPI_ISL_17699905	A/Bhutan/001/2022	Royal Centre for Disease Control	Centers for Disease Control and Prevention
EPI2571528	PB2	Bhutan	2022-Nov-21	EPI_ISL_17699905	A/Bhutan/001/2022	Royal Centre for Disease Control	Centers for Disease Control and Prevention
EPI2571529	MP	Bhutan	2022-Nov-21	EPI_ISL_17699905	A/Bhutan/001/2022	Royal Centre for Disease Control	Centers for Disease Control and Prevention
EPI2571514	NA	Bhutan	2022-Dec-20	EPI_ISL_17699904	A/Bhutan/1436/2022	Royal Centre for Disease Control	Centers for Disease Control and Prevention
EPI2571515	PA	Bhutan	2022-Dec-20	EPI_ISL_17699904	A/Bhutan/1436/2022	Royal Centre for Disease Control	Centers for Disease Control and Prevention
EPI2571516	HA	Bhutan	2022-Dec-20	EPI_ISL_17699904	A/Bhutan/1436/2022	Royal Centre for Disease Control	Centers for Disease Control and Prevention
EPI2571517	NP	Bhutan	2022-Dec-20	EPI_ISL_17699904	A/Bhutan/1436/2022	Royal Centre for Disease Control	Centers for Disease Control and Prevention
EPI2571518	PB1	Bhutan	2022-Dec-20	EPI_ISL_17699904	A/Bhutan/1436/2022	Royal Centre for Disease Control	Centers for Disease Control and Prevention
EPI2571519	NS	Bhutan	2022-Dec-20	EPI_ISL_17699904	A/Bhutan/1436/2022	Royal Centre for Disease Control	Centers for Disease Control and Prevention
EPI2571520	PB2	Bhutan	2022-Dec-20	EPI_ISL_17699904	A/Bhutan/1436/2022	Royal Centre for Disease Control	Centers for Disease Control and Prevention
EPI2571521	MP	Bhutan	2022-Dec-20	EPI_ISL_17699904	A/Bhutan/1436/2022	Royal Centre for Disease Control	Centers for Disease Control and Prevention
EPI2571506	NA	Bhutan	2023-Mar-08	EPI_ISL_17699903	A/Bhutan/0007/2023	Royal Centre for Disease Control	Centers for Disease Control and Prevention
EPI2571507	PA	Bhutan	2023-Mar-08	EPI_ISL_17699903	A/Bhutan/0007/2023	Royal Centre for Disease Control	Centers for Disease Control and Prevention
EPI2571508	HA	Bhutan	2023-Mar-08	EPI_ISL_17699903	A/Bhutan/0007/2023	Royal Centre for Disease Control	Centers for Disease Control and Prevention
EPI2571509	NP	Bhutan	2023-Mar-08	EPI_ISL_17699903	A/Bhutan/0007/2023	Royal Centre for Disease Control	Centers for Disease Control and Prevention
EPI2571510	PB1	Bhutan	2023-Mar-08	EPI_ISL_17699903	A/Bhutan/0007/2023	Royal Centre for Disease Control	Centers for Disease Control and Prevention
EPI2571511	NS	Bhutan	2023-Mar-08	EPI_ISL_17699903	A/Bhutan/0007/2023	Royal Centre for Disease Control	Centers for Disease Control and Prevention
EPI2571512	PB2	Bhutan	2023-Mar-08	EPI_ISL_17699903	A/Bhutan/0007/2023	Royal Centre for Disease Control	Centers for Disease Control and Prevention
EPI2571513	MP	Bhutan	2023-Mar-08	EPI_ISL_17699903	A/Bhutan/0007/2023	Royal Centre for Disease Control	Centers for Disease Control and Prevention
EPI2571498	NA	Bhutan	2022-Nov-21	EPI_ISL_17699902	A/Bhutan/004/2022	Royal Centre for Disease Control	Centers for Disease Control and Prevention
EPI2571499	PA	Bhutan	2022-Nov-21	EPI_ISL_17699902	A/Bhutan/004/2022	Royal Centre for Disease Control	Centers for Disease Control and Prevention
EPI2571500	HA	Bhutan	2022-Nov-21	EPI_ISL_17699902	A/Bhutan/004/2022	Royal Centre for Disease Control	Centers for Disease Control and Prevention
EPI2571501	NP	Bhutan	2022-Nov-21	EPI_ISL_17699902	A/Bhutan/004/2022	Royal Centre for Disease Control	Centers for Disease Control and Prevention
EPI2571502	PB1	Bhutan	2022-Nov-21	EPI_ISL_17699902	A/Bhutan/004/2022	Royal Centre for Disease Control	Centers for Disease Control and Prevention
EPI2571503	NS	Bhutan	2022-Nov-21	EPI_ISL_17699902	A/Bhutan/004/2022	Royal Centre for Disease Control	Centers for Disease Control and Prevention
EPI2571504	PB2	Bhutan	2022-Nov-21	EPI_ISL_17699902	A/Bhutan/004/2022	Royal Centre for Disease Control	Centers for Disease Control and Prevention
EPI2571505	MP	Bhutan	2022-Nov-21	EPI_ISL_17699902	A/Bhutan/004/2022	Royal Centre for Disease Control	Centers for Disease Control and Prevention
EPI2571490	NA	Bhutan	2022-Nov-21	EPI_ISL_17699901	A/Bhutan/002/2022	Royal Centre for Disease Control	Centers for Disease Control and Prevention
EPI2571491	PA	Bhutan	2022-Nov-21	EPI_ISL_17699901	A/Bhutan/002/2022	Royal Centre for Disease Control	Centers for Disease Control and Prevention
EPI2571492	HA	Bhutan	2022-Nov-21	EPI_ISL_17699901	A/Bhutan/002/2022	Royal Centre for Disease Control	Centers for Disease Control and Prevention
EPI2571493	NP	Bhutan	2022-Nov-21	EPI_ISL_17699901	A/Bhutan/002/2022	Royal Centre for Disease Control	Centers for Disease Control and Prevention
EPI2571494	PB1	Bhutan	2022-Nov-21	EPI_ISL_17699901	A/Bhutan/002/2022	Royal Centre for Disease Control	Centers for Disease Control and Prevention
EPI2571495	NS	Bhutan	2022-Nov-21	EPI_ISL_17699901	A/Bhutan/002/2022	Royal Centre for Disease Control	Centers for Disease Control and Prevention
EPI2571496	PB2	Bhutan	2022-Nov-21	EPI_ISL_17699901	A/Bhutan/002/2022	Royal Centre for Disease Control	Centers for Disease Control and Prevention
EPI2571497	MP	Bhutan	2022-Nov-21	EPI_ISL_17699901	A/Bhutan/002/2022	Royal Centre for Disease Control	Centers for Disease Control and Prevention
EPI2571487	NS	Bhutan	2022-Dec-14	EPI_ISL_17699900	A/Bhutan/0214/2022	Royal Centre for Disease Control	Centers for Disease Control and Prevention
EPI2571488	PB2	Bhutan	2022-Dec-14	EPI_ISL_17699900	A/Bhutan/0214/2022	Royal Centre for Disease Control	Centers for Disease Control and Prevention
EPI2571489	MP	Bhutan	2022-Dec-14	EPI_ISL_17699900	A/Bhutan/0214/2022	Royal Centre for Disease Control	Centers for Disease Control and Prevention
EPI2571482	NA	Bhutan	2022-Dec-14	EPI_ISL_17699900	A/Bhutan/0214/2022	Royal Centre for Disease Control	Centers for Disease Control and Prevention
EPI2571483	PA	Bhutan	2022-Dec-14	EPI_ISL_17699900	A/Bhutan/0214/2022	Royal Centre for Disease Control	Centers for Disease Control and Prevention
EPI2571484	HA	Bhutan	2022-Dec-14	EPI_ISL_17699900	A/Bhutan/0214/2022	Royal Centre for Disease Control	Centers for Disease Control and Prevention
EPI2571485	NP	Bhutan	2022-Dec-14	EPI_ISL_17699900	A/Bhutan/0214/2022	Royal Centre for Disease Control	Centers for Disease Control and Prevention
EPI2571486	PB1	Bhutan	2022-Dec-14	EPI_ISL_17699900	A/Bhutan/0214/2022	Royal Centre for Disease Control	Centers for Disease Control and Prevention
EPI2371599	NA	Bhutan	2022-Nov-24	EPI_ISL_16836927	A/Bhutan/02/2022	Royal Centre for Disease Control	Centers for Disease Control and Prevention
EPI2371600	HA	Bhutan	2022-Nov-24	EPI_ISL_16836927	A/Bhutan/02/2022	Royal Centre for Disease Control	Centers for Disease Control and Prevention
EPI2371595	PA	Bhutan	2022-Nov-24	EPI_ISL_16836927	A/Bhutan/02/2022	Royal Centre for Disease Control	Centers for Disease Control and Prevention
EPI2371596	PB2	Bhutan	2022-Nov-24	EPI_ISL_16836927	A/Bhutan/02/2022	Royal Centre for Disease Control	Centers for Disease Control and Prevention
EPI2371597	PB1	Bhutan	2022-Nov-24	EPI_ISL_16836927	A/Bhutan/02/2022	Royal Centre for Disease Control	Centers for Disease Control and Prevention
EPI2371592	NP	Bhutan	2022-Nov-24	EPI_ISL_16836927	A/Bhutan/02/2022	Royal Centre for Disease Control	Centers for Disease Control and Prevention
EPI2371593	NS	Bhutan	2022-Nov-24	EPI_ISL_16836927	A/Bhutan/02/2022	Royal Centre for Disease Control	Centers for Disease Control and Prevention
EPI2371594	MP	Bhutan	2022-Nov-24	EPI_ISL_16836927	A/Bhutan/02/2022	Royal Centre for Disease Control	Centers for Disease Control and Prevention
EPI2371586	PA	Bhutan	2022-Oct-17	EPI_ISL_16836926	A/Bhutan/2011/2022	Royal Centre for Disease Control	Centers for Disease Control and Prevention
EPI2371587	PB2	Bhutan	2022-Oct-17	EPI_ISL_16836926	A/Bhutan/2011/2022	Royal Centre for Disease Control	Centers for Disease Control and Prevention
EPI2371589	PB1	Bhutan	2022-Oct-17	EPI_ISL_16836926	A/Bhutan/2011/2022	Royal Centre for Disease Control	Centers for Disease Control and Prevention
EPI2371583	NP	Bhutan	2022-Oct-17	EPI_ISL_16836926	A/Bhutan/2011/2022	Royal Centre for Disease Control	Centers for Disease Control and Prevention
EPI2371584	NS	Bhutan	2022-Oct-17	EPI_ISL_16836926	A/Bhutan/2011/2022	Royal Centre for Disease Control	Centers for Disease Control and Prevention
EPI2371585	MP	Bhutan	2022-Oct-17	EPI_ISL_16836926	A/Bhutan/2011/2022	Royal Centre for Disease Control	Centers for Disease Control and Prevention
EPI2371590	NA	Bhutan	2022-Oct-17	EPI_ISL_16836926	A/Bhutan/2011/2022	Royal Centre for Disease Control	Centers for Disease Control and Prevention
EPI2371591	HA	Bhutan	2022-Oct-17	EPI_ISL_16836926	A/Bhutan/2011/2022	Royal Centre for Disease Control	Centers for Disease Control and Prevention
EPI2370194	PA	Bhutan	2022-Oct-07	EPI_ISL_16836381	A/Bhutan/1977/2022	Royal Centre for Disease Control	Centers for Disease Control and Prevention
EPI2370195	PB2	Bhutan	2022-Oct-07	EPI_ISL_16836381	A/Bhutan/1977/2022	Royal Centre for Disease Control	Centers for Disease Control and Prevention
EPI2370196	PB1	Bhutan	2022-Oct-07	EPI_ISL_16836381	A/Bhutan/1977/2022	Royal Centre for Disease Control	Centers for Disease Control and Prevention
EPI2370191	NP	Bhutan	2022-Oct-07	EPI_ISL_16836381	A/Bhutan/1977/2022	Royal Centre for Disease Control	Centers for Disease Control and Prevention
EPI2370192	NS	Bhutan	2022-Oct-07	EPI_ISL_16836381	A/Bhutan/1977/2022	Royal Centre for Disease Control	Centers for Disease Control and Prevention
EPI2370193	MP	Bhutan	2022-Oct-07	EPI_ISL_16836381	A/Bhutan/1977/2022	Royal Centre for Disease Control	Centers for Disease Control and Prevention
EPI2370197	NA	Bhutan	2022-Oct-07	EPI_ISL_16836381	A/Bhutan/1977/2022	Royal Centre for Disease Control	Centers for Disease Control and Prevention
EPI2370199	HA	Bhutan	2022-Oct-07	EPI_ISL_16836381	A/Bhutan/1977/2022	Royal Centre for Disease Control	Centers for Disease Control and Prevention
EPI2370144	PA	Bhutan	2022-Nov-04	EPI_ISL_16836319	A/Bhutan/1228/2022	Royal Centre for Disease Control	Centers for Disease Control and Prevention
EPI2370145	PB2	Bhutan	2022-Nov-04	EPI_ISL_16836319	A/Bhutan/1228/2022	Royal Centre for Disease Control	Centers for Disease Control and Prevention
EPI2370146	PB1	Bhutan	2022-Nov-04	EPI_ISL_16836319	A/Bhutan/1228/2022	Royal Centre for Disease Control	Centers for Disease Control and Prevention
EPI2370141	NP	Bhutan	2022-Nov-04	EPI_ISL_16836319	A/Bhutan/1228/2022	Royal Centre for Disease Control	Centers for Disease Control and Prevention
EPI2370142	NS	Bhutan	2022-Nov-04	EPI_ISL_16836319	A/Bhutan/1228/2022	Royal Centre for Disease Control	Centers for Disease Control and Prevention
EPI2370143	MP	Bhutan	2022-Nov-04	EPI_ISL_16836319	A/Bhutan/1228/2022	Royal Centre for Disease Control	Centers for Disease Control and Prevention
EPI2370147	NA	Bhutan	2022-Nov-04	EPI_ISL_16836319	A/Bhutan/1228/2022	Royal Centre for Disease Control	Centers for Disease Control and Prevention
EPI2370148	HA	Bhutan	2022-Nov-04	EPI_ISL_16836319	A/Bhutan/1228/2022	Royal Centre for Disease Control	Centers for Disease Control and Prevention
EPI2370054	PA	Bhutan	2022-Nov-02	EPI_ISL_16836196	A/Bhutan/1331/2022	Royal Centre for Disease Control	Centers for Disease Control and Prevention
EPI2370055	PB2	Bhutan	2022-Nov-02	EPI_ISL_16836196	A/Bhutan/1331/2022	Royal Centre for Disease Control	Centers for Disease Control and Prevention
EPI2370056	PB1	Bhutan	2022-Nov-02	EPI_ISL_16836196	A/Bhutan/1331/2022	Royal Centre for Disease Control	Centers for Disease Control and Prevention
EPI2370050	NP	Bhutan	2022-Nov-02	EPI_ISL_16836196	A/Bhutan/1331/2022	Royal Centre for Disease Control	Centers for Disease Control and Prevention
EPI2370051	NS	Bhutan	2022-Nov-02	EPI_ISL_16836196	A/Bhutan/1331/2022	Royal Centre for Disease Control	Centers for Disease Control and Prevention
EPI2370052	MP	Bhutan	2022-Nov-02	EPI_ISL_16836196	A/Bhutan/1331/2022	Royal Centre for Disease Control	Centers for Disease Control and Prevention
EPI2370057	NA	Bhutan	2022-Nov-02	EPI_ISL_16836196	A/Bhutan/1331/2022	Royal Centre for Disease Control	Centers for Disease Control and Prevention
EPI2370058	HA	Bhutan	2022-Nov-02	EPI_ISL_16836196	A/Bhutan/1331/2022	Royal Centre for Disease Control	Centers for Disease Control and Prevention
EPI2370010	PA	Bhutan	2022-Nov-10	EPI_ISL_16836143	A/Bhutan/0465/2022	Royal Centre for Disease Control	Centers for Disease Control and Prevention
EPI2370011	PB2	Bhutan	2022-Nov-10	EPI_ISL_16836143	A/Bhutan/0465/2022	Royal Centre for Disease Control	Centers for Disease Control and Prevention
EPI2370012	PB1	Bhutan	2022-Nov-10	EPI_ISL_16836143	A/Bhutan/0465/2022	Royal Centre for Disease Control	Centers for Disease Control and Prevention
EPI2370007	NP	Bhutan	2022-Nov-10	EPI_ISL_16836143	A/Bhutan/0465/2022	Royal Centre for Disease Control	Centers for Disease Control and Prevention
EPI2370008	NS	Bhutan	2022-Nov-10	EPI_ISL_16836143	A/Bhutan/0465/2022	Royal Centre for Disease Control	Centers for Disease Control and Prevention
EPI2370009	MP	Bhutan	2022-Nov-10	EPI_ISL_16836143	A/Bhutan/0465/2022	Royal Centre for Disease Control	Centers for Disease Control and Prevention
EPI2370013	NA	Bhutan	2022-Nov-10	EPI_ISL_16836143	A/Bhutan/0465/2022	Royal Centre for Disease Control	Centers for Disease Control and Prevention
EPI2370014	HA	Bhutan	2022-Nov-10	EPI_ISL_16836143	A/Bhutan/0465/2022	Royal Centre for Disease Control	Centers for Disease Control and Prevention
EPI2369975	PA	Bhutan	2022-Oct-06	EPI_ISL_16836097	A/Bhutan/1975/2022	Royal Centre for Disease Control	Centers for Disease Control and Prevention
EPI2369976	PB2	Bhutan	2022-Oct-06	EPI_ISL_16836097	A/Bhutan/1975/2022	Royal Centre for Disease Control	Centers for Disease Control and Prevention
EPI2369977	PB1	Bhutan	2022-Oct-06	EPI_ISL_16836097	A/Bhutan/1975/2022	Royal Centre for Disease Control	Centers for Disease Control and Prevention
EPI2369971	NP	Bhutan	2022-Oct-06	EPI_ISL_16836097	A/Bhutan/1975/2022	Royal Centre for Disease Control	Centers for Disease Control and Prevention
EPI2369972	NS	Bhutan	2022-Oct-06	EPI_ISL_16836097	A/Bhutan/1975/2022	Royal Centre for Disease Control	Centers for Disease Control and Prevention
EPI2369973	MP	Bhutan	2022-Oct-06	EPI_ISL_16836097	A/Bhutan/1975/2022	Royal Centre for Disease Control	Centers for Disease Control and Prevention
EPI2369978	NA	Bhutan	2022-Oct-06	EPI_ISL_16836097	A/Bhutan/1975/2022	Royal Centre for Disease Control	Centers for Disease Control and Prevention
EPI2369979	HA	Bhutan	2022-Oct-06	EPI_ISL_16836097	A/Bhutan/1975/2022	Royal Centre for Disease Control	Centers for Disease Control and Prevention
EPI2369966	PA	Bhutan	2022-Oct-31	EPI_ISL_16836086	A/Bhutan/79/2022	Royal Centre for Disease Control	Centers for Disease Control and Prevention
EPI2369967	PB2	Bhutan	2022-Oct-31	EPI_ISL_16836086	A/Bhutan/79/2022	Royal Centre for Disease Control	Centers for Disease Control and Prevention
EPI2369968	PB1	Bhutan	2022-Oct-31	EPI_ISL_16836086	A/Bhutan/79/2022	Royal Centre for Disease Control	Centers for Disease Control and Prevention
EPI2369962	NP	Bhutan	2022-Oct-31	EPI_ISL_16836086	A/Bhutan/79/2022	Royal Centre for Disease Control	Centers for Disease Control and Prevention
EPI2369964	NS	Bhutan	2022-Oct-31	EPI_ISL_16836086	A/Bhutan/79/2022	Royal Centre for Disease Control	Centers for Disease Control and Prevention
EPI2369965	MP	Bhutan	2022-Oct-31	EPI_ISL_16836086	A/Bhutan/79/2022	Royal Centre for Disease Control	Centers for Disease Control and Prevention
EPI2369969	NA	Bhutan	2022-Oct-31	EPI_ISL_16836086	A/Bhutan/79/2022	Royal Centre for Disease Control	Centers for Disease Control and Prevention
EPI2369970	HA	Bhutan	2022-Oct-31	EPI_ISL_16836086	A/Bhutan/79/2022	Royal Centre for Disease Control	Centers for Disease Control and Prevention
EPI2369905	PA	Bhutan	2022-Oct-15	EPI_ISL_16835976	A/Bhutan/2009/2022	Royal Centre for Disease Control	Centers for Disease Control and Prevention
EPI2369906	PB2	Bhutan	2022-Oct-15	EPI_ISL_16835976	A/Bhutan/2009/2022	Royal Centre for Disease Control	Centers for Disease Control and Prevention
EPI2369907	PB1	Bhutan	2022-Oct-15	EPI_ISL_16835976	A/Bhutan/2009/2022	Royal Centre for Disease Control	Centers for Disease Control and Prevention
EPI2369902	NP	Bhutan	2022-Oct-15	EPI_ISL_16835976	A/Bhutan/2009/2022	Royal Centre for Disease Control	Centers for Disease Control and Prevention
EPI2369903	NS	Bhutan	2022-Oct-15	EPI_ISL_16835976	A/Bhutan/2009/2022	Royal Centre for Disease Control	Centers for Disease Control and Prevention
EPI2369904	MP	Bhutan	2022-Oct-15	EPI_ISL_16835976	A/Bhutan/2009/2022	Royal Centre for Disease Control	Centers for Disease Control and Prevention
EPI2369908	NA	Bhutan	2022-Oct-15	EPI_ISL_16835976	A/Bhutan/2009/2022	Royal Centre for Disease Control	Centers for Disease Control and Prevention
EPI2369909	HA	Bhutan	2022-Oct-15	EPI_ISL_16835976	A/Bhutan/2009/2022	Royal Centre for Disease Control	Centers for Disease Control and Prevention
EPI2369854	PA	Bhutan	2022-Oct-31	EPI_ISL_16835914	A/Bhutan/74/2022	Royal Centre for Disease Control	Centers for Disease Control and Prevention
EPI2369855	PB2	Bhutan	2022-Oct-31	EPI_ISL_16835914	A/Bhutan/74/2022	Royal Centre for Disease Control	Centers for Disease Control and Prevention
EPI2369856	PB1	Bhutan	2022-Oct-31	EPI_ISL_16835914	A/Bhutan/74/2022	Royal Centre for Disease Control	Centers for Disease Control and Prevention
EPI2369851	NP	Bhutan	2022-Oct-31	EPI_ISL_16835914	A/Bhutan/74/2022	Royal Centre for Disease Control	Centers for Disease Control and Prevention
EPI2369852	NS	Bhutan	2022-Oct-31	EPI_ISL_16835914	A/Bhutan/74/2022	Royal Centre for Disease Control	Centers for Disease Control and Prevention
EPI2369853	MP	Bhutan	2022-Oct-31	EPI_ISL_16835914	A/Bhutan/74/2022	Royal Centre for Disease Control	Centers for Disease Control and Prevention
EPI2369858	HA	Bhutan	2022-Oct-31	EPI_ISL_16835914	A/Bhutan/74/2022	Royal Centre for Disease Control	Centers for Disease Control and Prevention
EPI2371536	NA	Bhutan	2022-Oct-31	EPI_ISL_16835914	A/Bhutan/74/2022	Royal Centre for Disease Control	Centers for Disease Control and Prevention
EPI2369840	PA	Bhutan	2022-Oct-27	EPI_ISL_16835895	A/Bhutan/1411/2022	Royal Centre for Disease Control	Centers for Disease Control and Prevention
EPI2369841	PB2	Bhutan	2022-Oct-27	EPI_ISL_16835895	A/Bhutan/1411/2022	Royal Centre for Disease Control	Centers for Disease Control and Prevention
EPI2369842	NA	Bhutan	2022-Oct-27	EPI_ISL_16835895	A/Bhutan/1411/2022	Royal Centre for Disease Control	Centers for Disease Control and Prevention
EPI2369843	HA	Bhutan	2022-Oct-27	EPI_ISL_16835895	A/Bhutan/1411/2022	Royal Centre for Disease Control	Centers for Disease Control and Prevention
EPI2371532	NP	Bhutan	2022-Oct-27	EPI_ISL_16835895	A/Bhutan/1411/2022	Royal Centre for Disease Control	Centers for Disease Control and Prevention
EPI2371533	MP	Bhutan	2022-Oct-27	EPI_ISL_16835895	A/Bhutan/1411/2022	Royal Centre for Disease Control	Centers for Disease Control and Prevention
EPI2371535	PB1	Bhutan	2022-Oct-27	EPI_ISL_16835895	A/Bhutan/1411/2022	Royal Centre for Disease Control	Centers for Disease Control and Prevention
EPI2369834	PA	Bhutan	2022-Oct-18	EPI_ISL_16835883	A/Bhutan/1397/2022	Royal Centre for Disease Control	Centers for Disease Control and Prevention
EPI2369835	PB2	Bhutan	2022-Oct-18	EPI_ISL_16835883	A/Bhutan/1397/2022	Royal Centre for Disease Control	Centers for Disease Control and Prevention
EPI2369836	PB1	Bhutan	2022-Oct-18	EPI_ISL_16835883	A/Bhutan/1397/2022	Royal Centre for Disease Control	Centers for Disease Control and Prevention
EPI2369831	NP	Bhutan	2022-Oct-18	EPI_ISL_16835883	A/Bhutan/1397/2022	Royal Centre for Disease Control	Centers for Disease Control and Prevention
EPI2369832	NS	Bhutan	2022-Oct-18	EPI_ISL_16835883	A/Bhutan/1397/2022	Royal Centre for Disease Control	Centers for Disease Control and Prevention
EPI2369833	MP	Bhutan	2022-Oct-18	EPI_ISL_16835883	A/Bhutan/1397/2022	Royal Centre for Disease Control	Centers for Disease Control and Prevention
EPI2369837	NA	Bhutan	2022-Oct-18	EPI_ISL_16835883	A/Bhutan/1397/2022	Royal Centre for Disease Control	Centers for Disease Control and Prevention
EPI2369839	HA	Bhutan	2022-Oct-18	EPI_ISL_16835883	A/Bhutan/1397/2022	Royal Centre for Disease Control	Centers for Disease Control and Prevention
EPI2369824	NP	Bhutan	2022-Nov-10	EPI_ISL_16835873	A/Bhutan/1143/2022	Royal Centre for Disease Control	Centers for Disease Control and Prevention
EPI2369825	MP	Bhutan	2022-Nov-10	EPI_ISL_16835873	A/Bhutan/1143/2022	Royal Centre for Disease Control	Centers for Disease Control and Prevention
EPI2369826	PA	Bhutan	2022-Nov-10	EPI_ISL_16835873	A/Bhutan/1143/2022	Royal Centre for Disease Control	Centers for Disease Control and Prevention
EPI2369827	PB2	Bhutan	2022-Nov-10	EPI_ISL_16835873	A/Bhutan/1143/2022	Royal Centre for Disease Control	Centers for Disease Control and Prevention
EPI2369829	NA	Bhutan	2022-Nov-10	EPI_ISL_16835873	A/Bhutan/1143/2022	Royal Centre for Disease Control	Centers for Disease Control and Prevention
EPI2369830	HA	Bhutan	2022-Nov-10	EPI_ISL_16835873	A/Bhutan/1143/2022	Royal Centre for Disease Control	Centers for Disease Control and Prevention
EPI2369819	PA	Bhutan	2022-Oct-20	EPI_ISL_16835861	A/Bhutan/1224/2022	Royal Centre for Disease Control	Centers for Disease Control and Prevention
EPI2369820	PB2	Bhutan	2022-Oct-20	EPI_ISL_16835861	A/Bhutan/1224/2022	Royal Centre for Disease Control	Centers for Disease Control and Prevention
EPI2369821	PB1	Bhutan	2022-Oct-20	EPI_ISL_16835861	A/Bhutan/1224/2022	Royal Centre for Disease Control	Centers for Disease Control and Prevention
EPI2369816	NP	Bhutan	2022-Oct-20	EPI_ISL_16835861	A/Bhutan/1224/2022	Royal Centre for Disease Control	Centers for Disease Control and Prevention
EPI2369817	NS	Bhutan	2022-Oct-20	EPI_ISL_16835861	A/Bhutan/1224/2022	Royal Centre for Disease Control	Centers for Disease Control and Prevention
EPI2369818	MP	Bhutan	2022-Oct-20	EPI_ISL_16835861	A/Bhutan/1224/2022	Royal Centre for Disease Control	Centers for Disease Control and Prevention
EPI2369822	NA	Bhutan	2022-Oct-20	EPI_ISL_16835861	A/Bhutan/1224/2022	Royal Centre for Disease Control	Centers for Disease Control and Prevention
EPI2369823	HA	Bhutan	2022-Oct-20	EPI_ISL_16835861	A/Bhutan/1224/2022	Royal Centre for Disease Control	Centers for Disease Control and Prevention
EPI2369791	NP	Bhutan	2022-Oct-18	EPI_ISL_16835838	A/Bhutan/1222/2022	Royal Centre for Disease Control	Centers for Disease Control and Prevention
EPI2369793	NS	Bhutan	2022-Oct-18	EPI_ISL_16835838	A/Bhutan/1222/2022	Royal Centre for Disease Control	Centers for Disease Control and Prevention
EPI2369795	MP	Bhutan	2022-Oct-18	EPI_ISL_16835838	A/Bhutan/1222/2022	Royal Centre for Disease Control	Centers for Disease Control and Prevention
EPI2369803	NA	Bhutan	2022-Oct-18	EPI_ISL_16835838	A/Bhutan/1222/2022	Royal Centre for Disease Control	Centers for Disease Control and Prevention
EPI2369806	HA	Bhutan	2022-Oct-18	EPI_ISL_16835838	A/Bhutan/1222/2022	Royal Centre for Disease Control	Centers for Disease Control and Prevention
EPI2369797	PA	Bhutan	2022-Oct-18	EPI_ISL_16835838	A/Bhutan/1222/2022	Royal Centre for Disease Control	Centers for Disease Control and Prevention
EPI2369799	PB2	Bhutan	2022-Oct-18	EPI_ISL_16835838	A/Bhutan/1222/2022	Royal Centre for Disease Control	Centers for Disease Control and Prevention
EPI2369801	PB1	Bhutan	2022-Oct-18	EPI_ISL_16835838	A/Bhutan/1222/2022	Royal Centre for Disease Control	Centers for Disease Control and Prevention
EPI2369759	NP	Bhutan	2022-Oct-13	EPI_ISL_16835812	A/Bhutan/2000/2022	Royal Centre for Disease Control	Centers for Disease Control and Prevention
EPI2369762	MP	Bhutan	2022-Oct-13	EPI_ISL_16835812	A/Bhutan/2000/2022	Royal Centre for Disease Control	Centers for Disease Control and Prevention
EPI2369764	PA	Bhutan	2022-Oct-13	EPI_ISL_16835812	A/Bhutan/2000/2022	Royal Centre for Disease Control	Centers for Disease Control and Prevention
EPI2369766	PB2	Bhutan	2022-Oct-13	EPI_ISL_16835812	A/Bhutan/2000/2022	Royal Centre for Disease Control	Centers for Disease Control and Prevention
EPI2369768	PB1	Bhutan	2022-Oct-13	EPI_ISL_16835812	A/Bhutan/2000/2022	Royal Centre for Disease Control	Centers for Disease Control and Prevention
EPI2369770	NA	Bhutan	2022-Oct-13	EPI_ISL_16835812	A/Bhutan/2000/2022	Royal Centre for Disease Control	Centers for Disease Control and Prevention
EPI2369772	HA	Bhutan	2022-Oct-13	EPI_ISL_16835812	A/Bhutan/2000/2022	Royal Centre for Disease Control	Centers for Disease Control and Prevention
EPI2369732	PA	Bhutan	2022-Oct-13	EPI_ISL_16835787	A/Bhutan/1998/2022	Royal Centre for Disease Control	Centers for Disease Control and Prevention
EPI2369733	PB2	Bhutan	2022-Oct-13	EPI_ISL_16835787	A/Bhutan/1998/2022	Royal Centre for Disease Control	Centers for Disease Control and Prevention
EPI2369735	PB1	Bhutan	2022-Oct-13	EPI_ISL_16835787	A/Bhutan/1998/2022	Royal Centre for Disease Control	Centers for Disease Control and Prevention
EPI2369726	NP	Bhutan	2022-Oct-13	EPI_ISL_16835787	A/Bhutan/1998/2022	Royal Centre for Disease Control	Centers for Disease Control and Prevention
EPI2369728	NS	Bhutan	2022-Oct-13	EPI_ISL_16835787	A/Bhutan/1998/2022	Royal Centre for Disease Control	Centers for Disease Control and Prevention
EPI2369730	MP	Bhutan	2022-Oct-13	EPI_ISL_16835787	A/Bhutan/1998/2022	Royal Centre for Disease Control	Centers for Disease Control and Prevention
EPI2369737	NA	Bhutan	2022-Oct-13	EPI_ISL_16835787	A/Bhutan/1998/2022	Royal Centre for Disease Control	Centers for Disease Control and Prevention
EPI2369741	HA	Bhutan	2022-Oct-13	EPI_ISL_16835787	A/Bhutan/1998/2022	Royal Centre for Disease Control	Centers for Disease Control and Prevention
EPI2369602	PA	Bhutan	2022-Oct-10	EPI_ISL_16835697	A/Bhutan/1986/2022	Royal Centre for Disease Control	Centers for Disease Control and Prevention
EPI2369604	PB2	Bhutan	2022-Oct-10	EPI_ISL_16835697	A/Bhutan/1986/2022	Royal Centre for Disease Control	Centers for Disease Control and Prevention
EPI2369605	PB1	Bhutan	2022-Oct-10	EPI_ISL_16835697	A/Bhutan/1986/2022	Royal Centre for Disease Control	Centers for Disease Control and Prevention
EPI2369596	NP	Bhutan	2022-Oct-10	EPI_ISL_16835697	A/Bhutan/1986/2022	Royal Centre for Disease Control	Centers for Disease Control and Prevention
EPI2369597	NS	Bhutan	2022-Oct-10	EPI_ISL_16835697	A/Bhutan/1986/2022	Royal Centre for Disease Control	Centers for Disease Control and Prevention
EPI2369600	MP	Bhutan	2022-Oct-10	EPI_ISL_16835697	A/Bhutan/1986/2022	Royal Centre for Disease Control	Centers for Disease Control and Prevention
EPI2369606	NA	Bhutan	2022-Oct-10	EPI_ISL_16835697	A/Bhutan/1986/2022	Royal Centre for Disease Control	Centers for Disease Control and Prevention
EPI2369611	HA	Bhutan	2022-Oct-10	EPI_ISL_16835697	A/Bhutan/1986/2022	Royal Centre for Disease Control	Centers for Disease Control and Prevention
EPI2369523	PA	Bhutan	2022-Nov-16	EPI_ISL_16835657	A/Bhutan/1232/2022	Royal Centre for Disease Control	Centers for Disease Control and Prevention
EPI2369525	PB2	Bhutan	2022-Nov-16	EPI_ISL_16835657	A/Bhutan/1232/2022	Royal Centre for Disease Control	Centers for Disease Control and Prevention
EPI2369528	PB1	Bhutan	2022-Nov-16	EPI_ISL_16835657	A/Bhutan/1232/2022	Royal Centre for Disease Control	Centers for Disease Control and Prevention
EPI2369516	NP	Bhutan	2022-Nov-16	EPI_ISL_16835657	A/Bhutan/1232/2022	Royal Centre for Disease Control	Centers for Disease Control and Prevention
EPI2369518	NS	Bhutan	2022-Nov-16	EPI_ISL_16835657	A/Bhutan/1232/2022	Royal Centre for Disease Control	Centers for Disease Control and Prevention
EPI2369520	MP	Bhutan	2022-Nov-16	EPI_ISL_16835657	A/Bhutan/1232/2022	Royal Centre for Disease Control	Centers for Disease Control and Prevention
EPI2369530	NA	Bhutan	2022-Nov-16	EPI_ISL_16835657	A/Bhutan/1232/2022	Royal Centre for Disease Control	Centers for Disease Control and Prevention
EPI2369532	HA	Bhutan	2022-Nov-16	EPI_ISL_16835657	A/Bhutan/1232/2022	Royal Centre for Disease Control	Centers for Disease Control and Prevention
EPI2369506	PA	Bhutan	2022-Dec-15	EPI_ISL_16835645	A/Bhutan/1176/2022	Royal Centre for Disease Control	Centers for Disease Control and Prevention
EPI2369508	PB2	Bhutan	2022-Dec-15	EPI_ISL_16835645	A/Bhutan/1176/2022	Royal Centre for Disease Control	Centers for Disease Control and Prevention
EPI2369511	PB1	Bhutan	2022-Dec-15	EPI_ISL_16835645	A/Bhutan/1176/2022	Royal Centre for Disease Control	Centers for Disease Control and Prevention
EPI2369500	NP	Bhutan	2022-Dec-15	EPI_ISL_16835645	A/Bhutan/1176/2022	Royal Centre for Disease Control	Centers for Disease Control and Prevention
EPI2369502	NS	Bhutan	2022-Dec-15	EPI_ISL_16835645	A/Bhutan/1176/2022	Royal Centre for Disease Control	Centers for Disease Control and Prevention
EPI2369504	MP	Bhutan	2022-Dec-15	EPI_ISL_16835645	A/Bhutan/1176/2022	Royal Centre for Disease Control	Centers for Disease Control and Prevention
EPI2369513	NA	Bhutan	2022-Dec-15	EPI_ISL_16835645	A/Bhutan/1176/2022	Royal Centre for Disease Control	Centers for Disease Control and Prevention
EPI2369515	HA	Bhutan	2022-Dec-15	EPI_ISL_16835645	A/Bhutan/1176/2022	Royal Centre for Disease Control	Centers for Disease Control and Prevention
EPI2369422	PA	Bhutan	2022-Oct-22	EPI_ISL_16835584	A/Bhutan/1403/2022	Royal Centre for Disease Control	Centers for Disease Control and Prevention
EPI2369424	PB2	Bhutan	2022-Oct-22	EPI_ISL_16835584	A/Bhutan/1403/2022	Royal Centre for Disease Control	Centers for Disease Control and Prevention
EPI2369427	PB1	Bhutan	2022-Oct-22	EPI_ISL_16835584	A/Bhutan/1403/2022	Royal Centre for Disease Control	Centers for Disease Control and Prevention
EPI2369416	NP	Bhutan	2022-Oct-22	EPI_ISL_16835584	A/Bhutan/1403/2022	Royal Centre for Disease Control	Centers for Disease Control and Prevention
EPI2369418	NS	Bhutan	2022-Oct-22	EPI_ISL_16835584	A/Bhutan/1403/2022	Royal Centre for Disease Control	Centers for Disease Control and Prevention
EPI2369420	MP	Bhutan	2022-Oct-22	EPI_ISL_16835584	A/Bhutan/1403/2022	Royal Centre for Disease Control	Centers for Disease Control and Prevention
EPI2369429	NA	Bhutan	2022-Oct-22	EPI_ISL_16835584	A/Bhutan/1403/2022	Royal Centre for Disease Control	Centers for Disease Control and Prevention
EPI2369431	HA	Bhutan	2022-Oct-22	EPI_ISL_16835584	A/Bhutan/1403/2022	Royal Centre for Disease Control	Centers for Disease Control and Prevention
EPI2368414	NP	Bhutan	2022-Oct-17	EPI_ISL_16834739	A/Bhutan/1395/2022	Royal Centre for Disease Control	Centers for Disease Control and Prevention
EPI2368415	NS	Bhutan	2022-Oct-17	EPI_ISL_16834739	A/Bhutan/1395/2022	Royal Centre for Disease Control	Centers for Disease Control and Prevention
EPI2368416	MP	Bhutan	2022-Oct-17	EPI_ISL_16834739	A/Bhutan/1395/2022	Royal Centre for Disease Control	Centers for Disease Control and Prevention
EPI2368421	NA	Bhutan	2022-Oct-17	EPI_ISL_16834739	A/Bhutan/1395/2022	Royal Centre for Disease Control	Centers for Disease Control and Prevention
EPI2368422	HA	Bhutan	2022-Oct-17	EPI_ISL_16834739	A/Bhutan/1395/2022	Royal Centre for Disease Control	Centers for Disease Control and Prevention
EPI2368417	PA	Bhutan	2022-Oct-17	EPI_ISL_16834739	A/Bhutan/1395/2022	Royal Centre for Disease Control	Centers for Disease Control and Prevention
EPI2368418	PB2	Bhutan	2022-Oct-17	EPI_ISL_16834739	A/Bhutan/1395/2022	Royal Centre for Disease Control	Centers for Disease Control and Prevention
EPI2368420	PB1	Bhutan	2022-Oct-17	EPI_ISL_16834739	A/Bhutan/1395/2022	Royal Centre for Disease Control	Centers for Disease Control and Prevention
EPI2368382	PA	Bhutan	2022-Oct-20	EPI_ISL_16834735	A/Bhutan/1028/2022	Royal Centre for Disease Control	Centers for Disease Control and Prevention
EPI2368383	PB2	Bhutan	2022-Oct-20	EPI_ISL_16834735	A/Bhutan/1028/2022	Royal Centre for Disease Control	Centers for Disease Control and Prevention
EPI2368384	PB1	Bhutan	2022-Oct-20	EPI_ISL_16834735	A/Bhutan/1028/2022	Royal Centre for Disease Control	Centers for Disease Control and Prevention
EPI2368379	NP	Bhutan	2022-Oct-20	EPI_ISL_16834735	A/Bhutan/1028/2022	Royal Centre for Disease Control	Centers for Disease Control and Prevention
EPI2368380	NS	Bhutan	2022-Oct-20	EPI_ISL_16834735	A/Bhutan/1028/2022	Royal Centre for Disease Control	Centers for Disease Control and Prevention
EPI2368381	MP	Bhutan	2022-Oct-20	EPI_ISL_16834735	A/Bhutan/1028/2022	Royal Centre for Disease Control	Centers for Disease Control and Prevention
EPI2368385	NA	Bhutan	2022-Oct-20	EPI_ISL_16834735	A/Bhutan/1028/2022	Royal Centre for Disease Control	Centers for Disease Control and Prevention
EPI2368387	HA	Bhutan	2022-Oct-20	EPI_ISL_16834735	A/Bhutan/1028/2022	Royal Centre for Disease Control	Centers for Disease Control and Prevention
EPI2368364	PA	Bhutan	2022-Oct-06	EPI_ISL_16834733	A/Bhutan/1974/2022	Royal Centre for Disease Control	Centers for Disease Control and Prevention
EPI2368365	PB2	Bhutan	2022-Oct-06	EPI_ISL_16834733	A/Bhutan/1974/2022	Royal Centre for Disease Control	Centers for Disease Control and Prevention
EPI2368367	PB1	Bhutan	2022-Oct-06	EPI_ISL_16834733	A/Bhutan/1974/2022	Royal Centre for Disease Control	Centers for Disease Control and Prevention
EPI2368361	NP	Bhutan	2022-Oct-06	EPI_ISL_16834733	A/Bhutan/1974/2022	Royal Centre for Disease Control	Centers for Disease Control and Prevention
EPI2368362	NS	Bhutan	2022-Oct-06	EPI_ISL_16834733	A/Bhutan/1974/2022	Royal Centre for Disease Control	Centers for Disease Control and Prevention
EPI2368363	MP	Bhutan	2022-Oct-06	EPI_ISL_16834733	A/Bhutan/1974/2022	Royal Centre for Disease Control	Centers for Disease Control and Prevention
EPI2368368	NA	Bhutan	2022-Oct-06	EPI_ISL_16834733	A/Bhutan/1974/2022	Royal Centre for Disease Control	Centers for Disease Control and Prevention
EPI2368369	HA	Bhutan	2022-Oct-06	EPI_ISL_16834733	A/Bhutan/1974/2022	Royal Centre for Disease Control	Centers for Disease Control and Prevention
EPI2368321	PA	Bhutan	2022-Nov-24	EPI_ISL_16834727	A/Bhutan/01/2022	Royal Centre for Disease Control	Centers for Disease Control and Prevention
EPI2368322	PB2	Bhutan	2022-Nov-24	EPI_ISL_16834727	A/Bhutan/01/2022	Royal Centre for Disease Control	Centers for Disease Control and Prevention
EPI2368323	PB1	Bhutan	2022-Nov-24	EPI_ISL_16834727	A/Bhutan/01/2022	Royal Centre for Disease Control	Centers for Disease Control and Prevention
EPI2368318	NP	Bhutan	2022-Nov-24	EPI_ISL_16834727	A/Bhutan/01/2022	Royal Centre for Disease Control	Centers for Disease Control and Prevention
EPI2368319	NS	Bhutan	2022-Nov-24	EPI_ISL_16834727	A/Bhutan/01/2022	Royal Centre for Disease Control	Centers for Disease Control and Prevention
EPI2368320	MP	Bhutan	2022-Nov-24	EPI_ISL_16834727	A/Bhutan/01/2022	Royal Centre for Disease Control	Centers for Disease Control and Prevention
EPI2368325	NA	Bhutan	2022-Nov-24	EPI_ISL_16834727	A/Bhutan/01/2022	Royal Centre for Disease Control	Centers for Disease Control and Prevention
EPI2368326	HA	Bhutan	2022-Nov-24	EPI_ISL_16834727	A/Bhutan/01/2022	Royal Centre for Disease Control	Centers for Disease Control and Prevention
EPI2368310	NP	Bhutan	2022-Oct-11	EPI_ISL_16834726	A/Bhutan/1991/2022	Royal Centre for Disease Control	Centers for Disease Control and Prevention
EPI2368311	MP	Bhutan	2022-Oct-11	EPI_ISL_16834726	A/Bhutan/1991/2022	Royal Centre for Disease Control	Centers for Disease Control and Prevention
EPI2368312	PA	Bhutan	2022-Oct-11	EPI_ISL_16834726	A/Bhutan/1991/2022	Royal Centre for Disease Control	Centers for Disease Control and Prevention
EPI2368313	PB2	Bhutan	2022-Oct-11	EPI_ISL_16834726	A/Bhutan/1991/2022	Royal Centre for Disease Control	Centers for Disease Control and Prevention
EPI2368315	PB1	Bhutan	2022-Oct-11	EPI_ISL_16834726	A/Bhutan/1991/2022	Royal Centre for Disease Control	Centers for Disease Control and Prevention
EPI2368316	NA	Bhutan	2022-Oct-11	EPI_ISL_16834726	A/Bhutan/1991/2022	Royal Centre for Disease Control	Centers for Disease Control and Prevention
EPI2368317	HA	Bhutan	2022-Oct-11	EPI_ISL_16834726	A/Bhutan/1991/2022	Royal Centre for Disease Control	Centers for Disease Control and Prevention
EPI2368287	PA	Bhutan	2022-Nov-02	EPI_ISL_16834723	A/Bhutan/1332/2022	Royal Centre for Disease Control	Centers for Disease Control and Prevention
EPI2368288	PB2	Bhutan	2022-Nov-02	EPI_ISL_16834723	A/Bhutan/1332/2022	Royal Centre for Disease Control	Centers for Disease Control and Prevention
EPI2368289	PB1	Bhutan	2022-Nov-02	EPI_ISL_16834723	A/Bhutan/1332/2022	Royal Centre for Disease Control	Centers for Disease Control and Prevention
EPI2368284	NP	Bhutan	2022-Nov-02	EPI_ISL_16834723	A/Bhutan/1332/2022	Royal Centre for Disease Control	Centers for Disease Control and Prevention
EPI2368285	NS	Bhutan	2022-Nov-02	EPI_ISL_16834723	A/Bhutan/1332/2022	Royal Centre for Disease Control	Centers for Disease Control and Prevention
EPI2368286	MP	Bhutan	2022-Nov-02	EPI_ISL_16834723	A/Bhutan/1332/2022	Royal Centre for Disease Control	Centers for Disease Control and Prevention
EPI2368290	NA	Bhutan	2022-Nov-02	EPI_ISL_16834723	A/Bhutan/1332/2022	Royal Centre for Disease Control	Centers for Disease Control and Prevention
EPI2368292	HA	Bhutan	2022-Nov-02	EPI_ISL_16834723	A/Bhutan/1332/2022	Royal Centre for Disease Control	Centers for Disease Control and Prevention
EPI2368271	PA	Bhutan	2022-Oct-10	EPI_ISL_16834721	A/Bhutan/1981/2022	Royal Centre for Disease Control	Centers for Disease Control and Prevention
EPI2368272	PB2	Bhutan	2022-Oct-10	EPI_ISL_16834721	A/Bhutan/1981/2022	Royal Centre for Disease Control	Centers for Disease Control and Prevention
EPI2368273	PB1	Bhutan	2022-Oct-10	EPI_ISL_16834721	A/Bhutan/1981/2022	Royal Centre for Disease Control	Centers for Disease Control and Prevention
EPI2368267	NP	Bhutan	2022-Oct-10	EPI_ISL_16834721	A/Bhutan/1981/2022	Royal Centre for Disease Control	Centers for Disease Control and Prevention
EPI2368268	NS	Bhutan	2022-Oct-10	EPI_ISL_16834721	A/Bhutan/1981/2022	Royal Centre for Disease Control	Centers for Disease Control and Prevention
EPI2368270	MP	Bhutan	2022-Oct-10	EPI_ISL_16834721	A/Bhutan/1981/2022	Royal Centre for Disease Control	Centers for Disease Control and Prevention
EPI2368274	NA	Bhutan	2022-Oct-10	EPI_ISL_16834721	A/Bhutan/1981/2022	Royal Centre for Disease Control	Centers for Disease Control and Prevention
EPI2368275	HA	Bhutan	2022-Oct-10	EPI_ISL_16834721	A/Bhutan/1981/2022	Royal Centre for Disease Control	Centers for Disease Control and Prevention
EPI2368246	PA	Bhutan	2022-Oct-11	EPI_ISL_16834717	A/Bhutan/1989/2022	Royal Centre for Disease Control	Centers for Disease Control and Prevention
EPI2368247	PB2	Bhutan	2022-Oct-11	EPI_ISL_16834717	A/Bhutan/1989/2022	Royal Centre for Disease Control	Centers for Disease Control and Prevention
EPI2368248	PB1	Bhutan	2022-Oct-11	EPI_ISL_16834717	A/Bhutan/1989/2022	Royal Centre for Disease Control	Centers for Disease Control and Prevention
EPI2368243	NP	Bhutan	2022-Oct-11	EPI_ISL_16834717	A/Bhutan/1989/2022	Royal Centre for Disease Control	Centers for Disease Control and Prevention
EPI2368244	NS	Bhutan	2022-Oct-11	EPI_ISL_16834717	A/Bhutan/1989/2022	Royal Centre for Disease Control	Centers for Disease Control and Prevention
EPI2368245	MP	Bhutan	2022-Oct-11	EPI_ISL_16834717	A/Bhutan/1989/2022	Royal Centre for Disease Control	Centers for Disease Control and Prevention
EPI2368250	NA	Bhutan	2022-Oct-11	EPI_ISL_16834717	A/Bhutan/1989/2022	Royal Centre for Disease Control	Centers for Disease Control and Prevention
EPI2368251	HA	Bhutan	2022-Oct-11	EPI_ISL_16834717	A/Bhutan/1989/2022	Royal Centre for Disease Control	Centers for Disease Control and Prevention
EPI2368229	PA	Bhutan	2022-Oct-20	EPI_ISL_16834715	A/Bhutan/1023/2022	Royal Centre for Disease Control	Centers for Disease Control and Prevention
EPI2368230	PB2	Bhutan	2022-Oct-20	EPI_ISL_16834715	A/Bhutan/1023/2022	Royal Centre for Disease Control	Centers for Disease Control and Prevention
EPI2368231	PB1	Bhutan	2022-Oct-20	EPI_ISL_16834715	A/Bhutan/1023/2022	Royal Centre for Disease Control	Centers for Disease Control and Prevention
EPI2368225	NP	Bhutan	2022-Oct-20	EPI_ISL_16834715	A/Bhutan/1023/2022	Royal Centre for Disease Control	Centers for Disease Control and Prevention
EPI2368226	NS	Bhutan	2022-Oct-20	EPI_ISL_16834715	A/Bhutan/1023/2022	Royal Centre for Disease Control	Centers for Disease Control and Prevention
EPI2368227	MP	Bhutan	2022-Oct-20	EPI_ISL_16834715	A/Bhutan/1023/2022	Royal Centre for Disease Control	Centers for Disease Control and Prevention
EPI2368232	NA	Bhutan	2022-Oct-20	EPI_ISL_16834715	A/Bhutan/1023/2022	Royal Centre for Disease Control	Centers for Disease Control and Prevention
EPI2368233	HA	Bhutan	2022-Oct-20	EPI_ISL_16834715	A/Bhutan/1023/2022	Royal Centre for Disease Control	Centers for Disease Control and Prevention
EPI2368144	PA	Bhutan	2022-Nov-03	EPI_ISL_16834704	A/Bhutan/1335/2022	Royal Centre for Disease Control	Centers for Disease Control and Prevention
EPI2368145	PB2	Bhutan	2022-Nov-03	EPI_ISL_16834704	A/Bhutan/1335/2022	Royal Centre for Disease Control	Centers for Disease Control and Prevention
EPI2368146	PB1	Bhutan	2022-Nov-03	EPI_ISL_16834704	A/Bhutan/1335/2022	Royal Centre for Disease Control	Centers for Disease Control and Prevention
EPI2368140	NP	Bhutan	2022-Nov-03	EPI_ISL_16834704	A/Bhutan/1335/2022	Royal Centre for Disease Control	Centers for Disease Control and Prevention
EPI2368141	NS	Bhutan	2022-Nov-03	EPI_ISL_16834704	A/Bhutan/1335/2022	Royal Centre for Disease Control	Centers for Disease Control and Prevention
EPI2368142	MP	Bhutan	2022-Nov-03	EPI_ISL_16834704	A/Bhutan/1335/2022	Royal Centre for Disease Control	Centers for Disease Control and Prevention
EPI2368147	NA	Bhutan	2022-Nov-03	EPI_ISL_16834704	A/Bhutan/1335/2022	Royal Centre for Disease Control	Centers for Disease Control and Prevention
EPI2368148	HA	Bhutan	2022-Nov-03	EPI_ISL_16834704	A/Bhutan/1335/2022	Royal Centre for Disease Control	Centers for Disease Control and Prevention
EPI2368129	NA	Bhutan	2022-Oct-21	EPI_ISL_16834702	A/Bhutan/1400/2022	Royal Centre for Disease Control	Centers for Disease Control and Prevention
EPI2368130	HA	Bhutan	2022-Oct-21	EPI_ISL_16834702	A/Bhutan/1400/2022	Royal Centre for Disease Control	Centers for Disease Control and Prevention
EPI2368126	PA	Bhutan	2022-Oct-21	EPI_ISL_16834702	A/Bhutan/1400/2022	Royal Centre for Disease Control	Centers for Disease Control and Prevention
EPI2368127	PB2	Bhutan	2022-Oct-21	EPI_ISL_16834702	A/Bhutan/1400/2022	Royal Centre for Disease Control	Centers for Disease Control and Prevention
EPI2368128	PB1	Bhutan	2022-Oct-21	EPI_ISL_16834702	A/Bhutan/1400/2022	Royal Centre for Disease Control	Centers for Disease Control and Prevention
EPI2368123	NP	Bhutan	2022-Oct-21	EPI_ISL_16834702	A/Bhutan/1400/2022	Royal Centre for Disease Control	Centers for Disease Control and Prevention
EPI2368124	NS	Bhutan	2022-Oct-21	EPI_ISL_16834702	A/Bhutan/1400/2022	Royal Centre for Disease Control	Centers for Disease Control and Prevention
EPI2368125	MP	Bhutan	2022-Oct-21	EPI_ISL_16834702	A/Bhutan/1400/2022	Royal Centre for Disease Control	Centers for Disease Control and Prevention
EPI2368117	PA	Bhutan	2022-Oct-11	EPI_ISL_16834701	A/Bhutan/1994/2022	Royal Centre for Disease Control	Centers for Disease Control and Prevention
EPI2368118	PB2	Bhutan	2022-Oct-11	EPI_ISL_16834701	A/Bhutan/1994/2022	Royal Centre for Disease Control	Centers for Disease Control and Prevention
EPI2368119	PB1	Bhutan	2022-Oct-11	EPI_ISL_16834701	A/Bhutan/1994/2022	Royal Centre for Disease Control	Centers for Disease Control and Prevention
EPI2368114	NP	Bhutan	2022-Oct-11	EPI_ISL_16834701	A/Bhutan/1994/2022	Royal Centre for Disease Control	Centers for Disease Control and Prevention
EPI2368115	NS	Bhutan	2022-Oct-11	EPI_ISL_16834701	A/Bhutan/1994/2022	Royal Centre for Disease Control	Centers for Disease Control and Prevention
EPI2368116	MP	Bhutan	2022-Oct-11	EPI_ISL_16834701	A/Bhutan/1994/2022	Royal Centre for Disease Control	Centers for Disease Control and Prevention
EPI2368120	NA	Bhutan	2022-Oct-11	EPI_ISL_16834701	A/Bhutan/1994/2022	Royal Centre for Disease Control	Centers for Disease Control and Prevention
EPI2368122	HA	Bhutan	2022-Oct-11	EPI_ISL_16834701	A/Bhutan/1994/2022	Royal Centre for Disease Control	Centers for Disease Control and Prevention
EPI2368108	PA	Bhutan	2022-Oct-11	EPI_ISL_16834700	A/Bhutan/1996/2022	Royal Centre for Disease Control	Centers for Disease Control and Prevention
EPI2368109	PB2	Bhutan	2022-Oct-11	EPI_ISL_16834700	A/Bhutan/1996/2022	Royal Centre for Disease Control	Centers for Disease Control and Prevention
EPI2368110	PB1	Bhutan	2022-Oct-11	EPI_ISL_16834700	A/Bhutan/1996/2022	Royal Centre for Disease Control	Centers for Disease Control and Prevention
EPI2368105	NP	Bhutan	2022-Oct-11	EPI_ISL_16834700	A/Bhutan/1996/2022	Royal Centre for Disease Control	Centers for Disease Control and Prevention
EPI2368106	NS	Bhutan	2022-Oct-11	EPI_ISL_16834700	A/Bhutan/1996/2022	Royal Centre for Disease Control	Centers for Disease Control and Prevention
EPI2368107	MP	Bhutan	2022-Oct-11	EPI_ISL_16834700	A/Bhutan/1996/2022	Royal Centre for Disease Control	Centers for Disease Control and Prevention
EPI2368112	NA	Bhutan	2022-Oct-11	EPI_ISL_16834700	A/Bhutan/1996/2022	Royal Centre for Disease Control	Centers for Disease Control and Prevention
EPI2368113	HA	Bhutan	2022-Oct-11	EPI_ISL_16834700	A/Bhutan/1996/2022	Royal Centre for Disease Control	Centers for Disease Control and Prevention
EPI2368069	PA	Bhutan	2022-Oct-29	EPI_ISL_16834691	A/Bhutan/5/2022	Royal Centre for Disease Control	Centers for Disease Control and Prevention
EPI2368070	PB2	Bhutan	2022-Oct-29	EPI_ISL_16834691	A/Bhutan/5/2022	Royal Centre for Disease Control	Centers for Disease Control and Prevention
EPI2368071	PB1	Bhutan	2022-Oct-29	EPI_ISL_16834691	A/Bhutan/5/2022	Royal Centre for Disease Control	Centers for Disease Control and Prevention
EPI2368065	NP	Bhutan	2022-Oct-29	EPI_ISL_16834691	A/Bhutan/5/2022	Royal Centre for Disease Control	Centers for Disease Control and Prevention
EPI2368066	NS	Bhutan	2022-Oct-29	EPI_ISL_16834691	A/Bhutan/5/2022	Royal Centre for Disease Control	Centers for Disease Control and Prevention
EPI2368067	MP	Bhutan	2022-Oct-29	EPI_ISL_16834691	A/Bhutan/5/2022	Royal Centre for Disease Control	Centers for Disease Control and Prevention
EPI2368073	NA	Bhutan	2022-Oct-29	EPI_ISL_16834691	A/Bhutan/5/2022	Royal Centre for Disease Control	Centers for Disease Control and Prevention
EPI2368075	HA	Bhutan	2022-Oct-29	EPI_ISL_16834691	A/Bhutan/5/2022	Royal Centre for Disease Control	Centers for Disease Control and Prevention
EPI2368006	PA	Bhutan	2022-Oct-10	EPI_ISL_16834672	A/Bhutan/1987/2022	Royal Centre for Disease Control	Centers for Disease Control and Prevention
EPI2368008	PB2	Bhutan	2022-Oct-10	EPI_ISL_16834672	A/Bhutan/1987/2022	Royal Centre for Disease Control	Centers for Disease Control and Prevention
EPI2368013	PB1	Bhutan	2022-Oct-10	EPI_ISL_16834672	A/Bhutan/1987/2022	Royal Centre for Disease Control	Centers for Disease Control and Prevention
EPI2368001	NP	Bhutan	2022-Oct-10	EPI_ISL_16834672	A/Bhutan/1987/2022	Royal Centre for Disease Control	Centers for Disease Control and Prevention
EPI2368003	NS	Bhutan	2022-Oct-10	EPI_ISL_16834672	A/Bhutan/1987/2022	Royal Centre for Disease Control	Centers for Disease Control and Prevention
EPI2368004	MP	Bhutan	2022-Oct-10	EPI_ISL_16834672	A/Bhutan/1987/2022	Royal Centre for Disease Control	Centers for Disease Control and Prevention
EPI2368016	NA	Bhutan	2022-Oct-10	EPI_ISL_16834672	A/Bhutan/1987/2022	Royal Centre for Disease Control	Centers for Disease Control and Prevention
EPI2368020	HA	Bhutan	2022-Oct-10	EPI_ISL_16834672	A/Bhutan/1987/2022	Royal Centre for Disease Control	Centers for Disease Control and Prevention
EPI2367987	PA	Bhutan	2022-Oct-29	EPI_ISL_16834666	A/Bhutan/3/2022	Royal Centre for Disease Control	Centers for Disease Control and Prevention
EPI2367989	PB2	Bhutan	2022-Oct-29	EPI_ISL_16834666	A/Bhutan/3/2022	Royal Centre for Disease Control	Centers for Disease Control and Prevention
EPI2367992	PB1	Bhutan	2022-Oct-29	EPI_ISL_16834666	A/Bhutan/3/2022	Royal Centre for Disease Control	Centers for Disease Control and Prevention
EPI2367980	NP	Bhutan	2022-Oct-29	EPI_ISL_16834666	A/Bhutan/3/2022	Royal Centre for Disease Control	Centers for Disease Control and Prevention
EPI2367983	NS	Bhutan	2022-Oct-29	EPI_ISL_16834666	A/Bhutan/3/2022	Royal Centre for Disease Control	Centers for Disease Control and Prevention
EPI2367985	MP	Bhutan	2022-Oct-29	EPI_ISL_16834666	A/Bhutan/3/2022	Royal Centre for Disease Control	Centers for Disease Control and Prevention
EPI2367995	NA	Bhutan	2022-Oct-29	EPI_ISL_16834666	A/Bhutan/3/2022	Royal Centre for Disease Control	Centers for Disease Control and Prevention
EPI2368000	HA	Bhutan	2022-Oct-29	EPI_ISL_16834666	A/Bhutan/3/2022	Royal Centre for Disease Control	Centers for Disease Control and Prevention
EPI2367930	PA	Bhutan	2022-Oct-27	EPI_ISL_16834653	A/Bhutan/2022/2022	Royal Centre for Disease Control	Centers for Disease Control and Prevention
EPI2367932	PB2	Bhutan	2022-Oct-27	EPI_ISL_16834653	A/Bhutan/2022/2022	Royal Centre for Disease Control	Centers for Disease Control and Prevention
EPI2367933	PB1	Bhutan	2022-Oct-27	EPI_ISL_16834653	A/Bhutan/2022/2022	Royal Centre for Disease Control	Centers for Disease Control and Prevention
EPI2367925	NP	Bhutan	2022-Oct-27	EPI_ISL_16834653	A/Bhutan/2022/2022	Royal Centre for Disease Control	Centers for Disease Control and Prevention
EPI2367927	NS	Bhutan	2022-Oct-27	EPI_ISL_16834653	A/Bhutan/2022/2022	Royal Centre for Disease Control	Centers for Disease Control and Prevention
EPI2367928	MP	Bhutan	2022-Oct-27	EPI_ISL_16834653	A/Bhutan/2022/2022	Royal Centre for Disease Control	Centers for Disease Control and Prevention
EPI2367936	NA	Bhutan	2022-Oct-27	EPI_ISL_16834653	A/Bhutan/2022/2022	Royal Centre for Disease Control	Centers for Disease Control and Prevention
EPI2367942	HA	Bhutan	2022-Oct-27	EPI_ISL_16834653	A/Bhutan/2022/2022	Royal Centre for Disease Control	Centers for Disease Control and Prevention
EPI2367816	PA	Bhutan	2022-Nov-03	EPI_ISL_16834587	A/Bhutan/1334/2022	Royal Centre for Disease Control	Centers for Disease Control and Prevention
EPI2367818	PB2	Bhutan	2022-Nov-03	EPI_ISL_16834587	A/Bhutan/1334/2022	Royal Centre for Disease Control	Centers for Disease Control and Prevention
EPI2367820	PB1	Bhutan	2022-Nov-03	EPI_ISL_16834587	A/Bhutan/1334/2022	Royal Centre for Disease Control	Centers for Disease Control and Prevention
EPI2367811	NP	Bhutan	2022-Nov-03	EPI_ISL_16834587	A/Bhutan/1334/2022	Royal Centre for Disease Control	Centers for Disease Control and Prevention
EPI2367813	NS	Bhutan	2022-Nov-03	EPI_ISL_16834587	A/Bhutan/1334/2022	Royal Centre for Disease Control	Centers for Disease Control and Prevention
EPI2367815	MP	Bhutan	2022-Nov-03	EPI_ISL_16834587	A/Bhutan/1334/2022	Royal Centre for Disease Control	Centers for Disease Control and Prevention
EPI2367822	NA	Bhutan	2022-Nov-03	EPI_ISL_16834587	A/Bhutan/1334/2022	Royal Centre for Disease Control	Centers for Disease Control and Prevention
EPI2367828	HA	Bhutan	2022-Nov-03	EPI_ISL_16834587	A/Bhutan/1334/2022	Royal Centre for Disease Control	Centers for Disease Control and Prevention
EPI2367777	PA	Bhutan	2022-Oct-19	EPI_ISL_16834579	A/Bhutan/1398/2022	Royal Centre for Disease Control	Centers for Disease Control and Prevention
EPI2367780	PB2	Bhutan	2022-Oct-19	EPI_ISL_16834579	A/Bhutan/1398/2022	Royal Centre for Disease Control	Centers for Disease Control and Prevention
EPI2367782	PB1	Bhutan	2022-Oct-19	EPI_ISL_16834579	A/Bhutan/1398/2022	Royal Centre for Disease Control	Centers for Disease Control and Prevention
EPI2367772	NP	Bhutan	2022-Oct-19	EPI_ISL_16834579	A/Bhutan/1398/2022	Royal Centre for Disease Control	Centers for Disease Control and Prevention
EPI2367774	NS	Bhutan	2022-Oct-19	EPI_ISL_16834579	A/Bhutan/1398/2022	Royal Centre for Disease Control	Centers for Disease Control and Prevention
EPI2367776	MP	Bhutan	2022-Oct-19	EPI_ISL_16834579	A/Bhutan/1398/2022	Royal Centre for Disease Control	Centers for Disease Control and Prevention
EPI2367783	NA	Bhutan	2022-Oct-19	EPI_ISL_16834579	A/Bhutan/1398/2022	Royal Centre for Disease Control	Centers for Disease Control and Prevention
EPI2367789	HA	Bhutan	2022-Oct-19	EPI_ISL_16834579	A/Bhutan/1398/2022	Royal Centre for Disease Control	Centers for Disease Control and Prevention
EPI2277234	NP	Bhutan	2022-Sep-06	EPI_ISL_16383765	A/Bhutan/1001/2022	Royal Centre for Disease Control	Centers for Disease Control and Prevention
EPI2277235	NS	Bhutan	2022-Sep-06	EPI_ISL_16383765	A/Bhutan/1001/2022	Royal Centre for Disease Control	Centers for Disease Control and Prevention
EPI2277236	MP	Bhutan	2022-Sep-06	EPI_ISL_16383765	A/Bhutan/1001/2022	Royal Centre for Disease Control	Centers for Disease Control and Prevention
EPI2277237	PA	Bhutan	2022-Sep-06	EPI_ISL_16383765	A/Bhutan/1001/2022	Royal Centre for Disease Control	Centers for Disease Control and Prevention
EPI2277238	PB2	Bhutan	2022-Sep-06	EPI_ISL_16383765	A/Bhutan/1001/2022	Royal Centre for Disease Control	Centers for Disease Control and Prevention
EPI2277239	PB1	Bhutan	2022-Sep-06	EPI_ISL_16383765	A/Bhutan/1001/2022	Royal Centre for Disease Control	Centers for Disease Control and Prevention
EPI2277240	NA	Bhutan	2022-Sep-06	EPI_ISL_16383765	A/Bhutan/1001/2022	Royal Centre for Disease Control	Centers for Disease Control and Prevention
EPI2277241	HA	Bhutan	2022-Sep-06	EPI_ISL_16383765	A/Bhutan/1001/2022	Royal Centre for Disease Control	Centers for Disease Control and Prevention
EPI2251829	NP	Bhutan	2022-Sep-06	EPI_ISL_16201356	A/Bhutan/0992/2022	Royal Centre for Disease Control	Centers for Disease Control and Prevention
EPI2251830	NS	Bhutan	2022-Sep-06	EPI_ISL_16201356	A/Bhutan/0992/2022	Royal Centre for Disease Control	Centers for Disease Control and Prevention
EPI2251831	MP	Bhutan	2022-Sep-06	EPI_ISL_16201356	A/Bhutan/0992/2022	Royal Centre for Disease Control	Centers for Disease Control and Prevention
EPI2251832	PB2	Bhutan	2022-Sep-06	EPI_ISL_16201356	A/Bhutan/0992/2022	Royal Centre for Disease Control	Centers for Disease Control and Prevention
EPI2251833	PB1	Bhutan	2022-Sep-06	EPI_ISL_16201356	A/Bhutan/0992/2022	Royal Centre for Disease Control	Centers for Disease Control and Prevention
EPI2251834	NA	Bhutan	2022-Sep-06	EPI_ISL_16201356	A/Bhutan/0992/2022	Royal Centre for Disease Control	Centers for Disease Control and Prevention
EPI2251835	HA	Bhutan	2022-Sep-06	EPI_ISL_16201356	A/Bhutan/0992/2022	Royal Centre for Disease Control	Centers for Disease Control and Prevention
EPI2251822	NP	Bhutan	2022-Sep-06	EPI_ISL_16201355	A/Bhutan/0980/2022	Royal Centre for Disease Control	Centers for Disease Control and Prevention
EPI2251823	MP	Bhutan	2022-Sep-06	EPI_ISL_16201355	A/Bhutan/0980/2022	Royal Centre for Disease Control	Centers for Disease Control and Prevention
EPI2251824	PB2	Bhutan	2022-Sep-06	EPI_ISL_16201355	A/Bhutan/0980/2022	Royal Centre for Disease Control	Centers for Disease Control and Prevention
EPI2251825	PB1	Bhutan	2022-Sep-06	EPI_ISL_16201355	A/Bhutan/0980/2022	Royal Centre for Disease Control	Centers for Disease Control and Prevention
EPI2251826	NA	Bhutan	2022-Sep-06	EPI_ISL_16201355	A/Bhutan/0980/2022	Royal Centre for Disease Control	Centers for Disease Control and Prevention
EPI2251827	HA	Bhutan	2022-Sep-06	EPI_ISL_16201355	A/Bhutan/0980/2022	Royal Centre for Disease Control	Centers for Disease Control and Prevention
EPI2251809	NS	Bhutan	2022-Sep-06	EPI_ISL_16201353	A/Bhutan/0994/2022	Royal Centre for Disease Control	Centers for Disease Control and Prevention
EPI2251810	MP	Bhutan	2022-Sep-06	EPI_ISL_16201353	A/Bhutan/0994/2022	Royal Centre for Disease Control	Centers for Disease Control and Prevention
EPI2251811	PB1	Bhutan	2022-Sep-06	EPI_ISL_16201353	A/Bhutan/0994/2022	Royal Centre for Disease Control	Centers for Disease Control and Prevention
EPI2251812	NA	Bhutan	2022-Sep-06	EPI_ISL_16201353	A/Bhutan/0994/2022	Royal Centre for Disease Control	Centers for Disease Control and Prevention
EPI2251813	HA	Bhutan	2022-Sep-06	EPI_ISL_16201353	A/Bhutan/0994/2022	Royal Centre for Disease Control	Centers for Disease Control and Prevention
EPI2251797	PA	Bhutan	2022-Sep-06	EPI_ISL_16201351	A/Bhutan/0988/2022	Royal Centre for Disease Control	Centers for Disease Control and Prevention
EPI2251798	PB2	Bhutan	2022-Sep-06	EPI_ISL_16201351	A/Bhutan/0988/2022	Royal Centre for Disease Control	Centers for Disease Control and Prevention
EPI2251799	PB1	Bhutan	2022-Sep-06	EPI_ISL_16201351	A/Bhutan/0988/2022	Royal Centre for Disease Control	Centers for Disease Control and Prevention
EPI2251794	NP	Bhutan	2022-Sep-06	EPI_ISL_16201351	A/Bhutan/0988/2022	Royal Centre for Disease Control	Centers for Disease Control and Prevention
EPI2251795	NS	Bhutan	2022-Sep-06	EPI_ISL_16201351	A/Bhutan/0988/2022	Royal Centre for Disease Control	Centers for Disease Control and Prevention
EPI2251796	MP	Bhutan	2022-Sep-06	EPI_ISL_16201351	A/Bhutan/0988/2022	Royal Centre for Disease Control	Centers for Disease Control and Prevention
EPI2251800	NA	Bhutan	2022-Sep-06	EPI_ISL_16201351	A/Bhutan/0988/2022	Royal Centre for Disease Control	Centers for Disease Control and Prevention
EPI2251801	HA	Bhutan	2022-Sep-06	EPI_ISL_16201351	A/Bhutan/0988/2022	Royal Centre for Disease Control	Centers for Disease Control and Prevention
EPI2251752	NP	Bhutan	2022-Sep-06	EPI_ISL_16201346	A/Bhutan/0996/2022	Royal Centre for Disease Control	Centers for Disease Control and Prevention
EPI2251753	NS	Bhutan	2022-Sep-06	EPI_ISL_16201346	A/Bhutan/0996/2022	Royal Centre for Disease Control	Centers for Disease Control and Prevention
EPI2251754	MP	Bhutan	2022-Sep-06	EPI_ISL_16201346	A/Bhutan/0996/2022	Royal Centre for Disease Control	Centers for Disease Control and Prevention
EPI2251758	NA	Bhutan	2022-Sep-06	EPI_ISL_16201346	A/Bhutan/0996/2022	Royal Centre for Disease Control	Centers for Disease Control and Prevention
EPI2251759	HA	Bhutan	2022-Sep-06	EPI_ISL_16201346	A/Bhutan/0996/2022	Royal Centre for Disease Control	Centers for Disease Control and Prevention
EPI2251755	PA	Bhutan	2022-Sep-06	EPI_ISL_16201346	A/Bhutan/0996/2022	Royal Centre for Disease Control	Centers for Disease Control and Prevention
EPI2251756	PB2	Bhutan	2022-Sep-06	EPI_ISL_16201346	A/Bhutan/0996/2022	Royal Centre for Disease Control	Centers for Disease Control and Prevention
EPI2251757	PB1	Bhutan	2022-Sep-06	EPI_ISL_16201346	A/Bhutan/0996/2022	Royal Centre for Disease Control	Centers for Disease Control and Prevention
EPI2251739	PA	Bhutan	2022-Sep-28	EPI_ISL_16201344	A/Bhutan/1950/2022	Royal Centre for Disease Control	Centers for Disease Control and Prevention
EPI2251740	PB2	Bhutan	2022-Sep-28	EPI_ISL_16201344	A/Bhutan/1950/2022	Royal Centre for Disease Control	Centers for Disease Control and Prevention
EPI2251741	PB1	Bhutan	2022-Sep-28	EPI_ISL_16201344	A/Bhutan/1950/2022	Royal Centre for Disease Control	Centers for Disease Control and Prevention
EPI2251736	NP	Bhutan	2022-Sep-28	EPI_ISL_16201344	A/Bhutan/1950/2022	Royal Centre for Disease Control	Centers for Disease Control and Prevention
EPI2251737	NS	Bhutan	2022-Sep-28	EPI_ISL_16201344	A/Bhutan/1950/2022	Royal Centre for Disease Control	Centers for Disease Control and Prevention
EPI2251738	MP	Bhutan	2022-Sep-28	EPI_ISL_16201344	A/Bhutan/1950/2022	Royal Centre for Disease Control	Centers for Disease Control and Prevention
EPI2251742	NA	Bhutan	2022-Sep-28	EPI_ISL_16201344	A/Bhutan/1950/2022	Royal Centre for Disease Control	Centers for Disease Control and Prevention
EPI2251743	HA	Bhutan	2022-Sep-28	EPI_ISL_16201344	A/Bhutan/1950/2022	Royal Centre for Disease Control	Centers for Disease Control and Prevention
EPI2228205	NP	Bhutan	2022-Oct-01	EPI_ISL_15929881	A/Bhutan/1366/2022	Royal Centre for Disease Control	Centers for Disease Control and Prevention
EPI2228206	NS	Bhutan	2022-Oct-01	EPI_ISL_15929881	A/Bhutan/1366/2022	Royal Centre for Disease Control	Centers for Disease Control and Prevention
EPI2228207	MP	Bhutan	2022-Oct-01	EPI_ISL_15929881	A/Bhutan/1366/2022	Royal Centre for Disease Control	Centers for Disease Control and Prevention
EPI2228208	PA	Bhutan	2022-Oct-01	EPI_ISL_15929881	A/Bhutan/1366/2022	Royal Centre for Disease Control	Centers for Disease Control and Prevention
EPI2228209	PB2	Bhutan	2022-Oct-01	EPI_ISL_15929881	A/Bhutan/1366/2022	Royal Centre for Disease Control	Centers for Disease Control and Prevention
EPI2228210	PB1	Bhutan	2022-Oct-01	EPI_ISL_15929881	A/Bhutan/1366/2022	Royal Centre for Disease Control	Centers for Disease Control and Prevention
EPI2228211	NA	Bhutan	2022-Oct-01	EPI_ISL_15929881	A/Bhutan/1366/2022	Royal Centre for Disease Control	Centers for Disease Control and Prevention
EPI2228212	HA	Bhutan	2022-Oct-01	EPI_ISL_15929881	A/Bhutan/1366/2022	Royal Centre for Disease Control	Centers for Disease Control and Prevention
EPI2228182	HA	Bhutan	2022-Sep-05	EPI_ISL_15929879	A/Bhutan/1055/2022	Royal Centre for Disease Control	Centers for Disease Control and Prevention
EPI2228178	MP	Bhutan	2022-Sep-05	EPI_ISL_15929879	A/Bhutan/1055/2022	Royal Centre for Disease Control	Centers for Disease Control and Prevention
EPI2228179	PA	Bhutan	2022-Sep-05	EPI_ISL_15929879	A/Bhutan/1055/2022	Royal Centre for Disease Control	Centers for Disease Control and Prevention
EPI2228180	PB2	Bhutan	2022-Sep-05	EPI_ISL_15929879	A/Bhutan/1055/2022	Royal Centre for Disease Control	Centers for Disease Control and Prevention
EPI2228181	PB1	Bhutan	2022-Sep-05	EPI_ISL_15929879	A/Bhutan/1055/2022	Royal Centre for Disease Control	Centers for Disease Control and Prevention
EPI2251784	NP	Bhutan	2022-Sep-05	EPI_ISL_15929879	A/Bhutan/1055/2022	Royal Centre for Disease Control	Centers for Disease Control and Prevention
EPI2251785	NA	Bhutan	2022-Sep-05	EPI_ISL_15929879	A/Bhutan/1055/2022	Royal Centre for Disease Control	Centers for Disease Control and Prevention
EPI2228162	PA	Bhutan	2022-Jan-08	EPI_ISL_15929878	A/Bhutan/1318/2022	Royal Centre for Disease Control	Centers for Disease Control and Prevention
EPI2228163	PB2	Bhutan	2022-Jan-08	EPI_ISL_15929878	A/Bhutan/1318/2022	Royal Centre for Disease Control	Centers for Disease Control and Prevention
EPI2228164	PB1	Bhutan	2022-Jan-08	EPI_ISL_15929878	A/Bhutan/1318/2022	Royal Centre for Disease Control	Centers for Disease Control and Prevention
EPI2228159	NP	Bhutan	2022-Jan-08	EPI_ISL_15929878	A/Bhutan/1318/2022	Royal Centre for Disease Control	Centers for Disease Control and Prevention
EPI2228160	NS	Bhutan	2022-Jan-08	EPI_ISL_15929878	A/Bhutan/1318/2022	Royal Centre for Disease Control	Centers for Disease Control and Prevention
EPI2228161	MP	Bhutan	2022-Jan-08	EPI_ISL_15929878	A/Bhutan/1318/2022	Royal Centre for Disease Control	Centers for Disease Control and Prevention
EPI2228165	NA	Bhutan	2022-Jan-08	EPI_ISL_15929878	A/Bhutan/1318/2022	Royal Centre for Disease Control	Centers for Disease Control and Prevention
EPI2228166	HA	Bhutan	2022-Jan-08	EPI_ISL_15929878	A/Bhutan/1318/2022	Royal Centre for Disease Control	Centers for Disease Control and Prevention
EPI2228127	MP	Bhutan	2022-Oct-03	EPI_ISL_15929873	A/Bhutan/1374/2022	Royal Centre for Disease Control	Centers for Disease Control and Prevention
EPI2228128	PB1	Bhutan	2022-Oct-03	EPI_ISL_15929873	A/Bhutan/1374/2022	Royal Centre for Disease Control	Centers for Disease Control and Prevention
EPI2228129	HA	Bhutan	2022-Oct-03	EPI_ISL_15929873	A/Bhutan/1374/2022	Royal Centre for Disease Control	Centers for Disease Control and Prevention
EPI2251836	NP	Bhutan	2022-Oct-03	EPI_ISL_15929873	A/Bhutan/1374/2022	Royal Centre for Disease Control	Centers for Disease Control and Prevention
EPI2251837	PA	Bhutan	2022-Oct-03	EPI_ISL_15929873	A/Bhutan/1374/2022	Royal Centre for Disease Control	Centers for Disease Control and Prevention
EPI2251838	PB2	Bhutan	2022-Oct-03	EPI_ISL_15929873	A/Bhutan/1374/2022	Royal Centre for Disease Control	Centers for Disease Control and Prevention
EPI2251839	NA	Bhutan	2022-Oct-03	EPI_ISL_15929873	A/Bhutan/1374/2022	Royal Centre for Disease Control	Centers for Disease Control and Prevention
EPI2227572	PA	Bhutan	2022-Sep-29	EPI_ISL_15929644	A/Bhutan/1956/2022	Royal Centre for Disease Control	Centers for Disease Control and Prevention
EPI2227573	PB2	Bhutan	2022-Sep-29	EPI_ISL_15929644	A/Bhutan/1956/2022	Royal Centre for Disease Control	Centers for Disease Control and Prevention
EPI2227574	PB1	Bhutan	2022-Sep-29	EPI_ISL_15929644	A/Bhutan/1956/2022	Royal Centre for Disease Control	Centers for Disease Control and Prevention
EPI2227569	NP	Bhutan	2022-Sep-29	EPI_ISL_15929644	A/Bhutan/1956/2022	Royal Centre for Disease Control	Centers for Disease Control and Prevention
EPI2227570	NS	Bhutan	2022-Sep-29	EPI_ISL_15929644	A/Bhutan/1956/2022	Royal Centre for Disease Control	Centers for Disease Control and Prevention
EPI2227571	MP	Bhutan	2022-Sep-29	EPI_ISL_15929644	A/Bhutan/1956/2022	Royal Centre for Disease Control	Centers for Disease Control and Prevention
EPI2227575	NA	Bhutan	2022-Sep-29	EPI_ISL_15929644	A/Bhutan/1956/2022	Royal Centre for Disease Control	Centers for Disease Control and Prevention
EPI2227576	HA	Bhutan	2022-Sep-29	EPI_ISL_15929644	A/Bhutan/1956/2022	Royal Centre for Disease Control	Centers for Disease Control and Prevention
EPI2227557	PA	Bhutan	2022-Sep-05	EPI_ISL_15929642	A/Bhutan/1051/2022	Royal Centre for Disease Control	Centers for Disease Control and Prevention
EPI2227558	PB2	Bhutan	2022-Sep-05	EPI_ISL_15929642	A/Bhutan/1051/2022	Royal Centre for Disease Control	Centers for Disease Control and Prevention
EPI2227559	PB1	Bhutan	2022-Sep-05	EPI_ISL_15929642	A/Bhutan/1051/2022	Royal Centre for Disease Control	Centers for Disease Control and Prevention
EPI2227554	NP	Bhutan	2022-Sep-05	EPI_ISL_15929642	A/Bhutan/1051/2022	Royal Centre for Disease Control	Centers for Disease Control and Prevention
EPI2227555	NS	Bhutan	2022-Sep-05	EPI_ISL_15929642	A/Bhutan/1051/2022	Royal Centre for Disease Control	Centers for Disease Control and Prevention
EPI2227556	MP	Bhutan	2022-Sep-05	EPI_ISL_15929642	A/Bhutan/1051/2022	Royal Centre for Disease Control	Centers for Disease Control and Prevention
EPI2227560	NA	Bhutan	2022-Sep-05	EPI_ISL_15929642	A/Bhutan/1051/2022	Royal Centre for Disease Control	Centers for Disease Control and Prevention
EPI2227561	HA	Bhutan	2022-Sep-05	EPI_ISL_15929642	A/Bhutan/1051/2022	Royal Centre for Disease Control	Centers for Disease Control and Prevention
EPI2227549	PA	Bhutan	2022-Oct-12	EPI_ISL_15929641	A/Bhutan/1306/2022	Royal Centre for Disease Control	Centers for Disease Control and Prevention
EPI2227550	PB2	Bhutan	2022-Oct-12	EPI_ISL_15929641	A/Bhutan/1306/2022	Royal Centre for Disease Control	Centers for Disease Control and Prevention
EPI2227551	PB1	Bhutan	2022-Oct-12	EPI_ISL_15929641	A/Bhutan/1306/2022	Royal Centre for Disease Control	Centers for Disease Control and Prevention
EPI2227546	NP	Bhutan	2022-Oct-12	EPI_ISL_15929641	A/Bhutan/1306/2022	Royal Centre for Disease Control	Centers for Disease Control and Prevention
EPI2227547	NS	Bhutan	2022-Oct-12	EPI_ISL_15929641	A/Bhutan/1306/2022	Royal Centre for Disease Control	Centers for Disease Control and Prevention
EPI2227548	MP	Bhutan	2022-Oct-12	EPI_ISL_15929641	A/Bhutan/1306/2022	Royal Centre for Disease Control	Centers for Disease Control and Prevention
EPI2227552	NA	Bhutan	2022-Oct-12	EPI_ISL_15929641	A/Bhutan/1306/2022	Royal Centre for Disease Control	Centers for Disease Control and Prevention
EPI2227553	HA	Bhutan	2022-Oct-12	EPI_ISL_15929641	A/Bhutan/1306/2022	Royal Centre for Disease Control	Centers for Disease Control and Prevention
EPI2227530	NP	Bhutan	2022-Aug-30	EPI_ISL_15929639	A/Bhutan/1047/2022	Royal Centre for Disease Control	Centers for Disease Control and Prevention
EPI2227531	NS	Bhutan	2022-Aug-30	EPI_ISL_15929639	A/Bhutan/1047/2022	Royal Centre for Disease Control	Centers for Disease Control and Prevention
EPI2227532	MP	Bhutan	2022-Aug-30	EPI_ISL_15929639	A/Bhutan/1047/2022	Royal Centre for Disease Control	Centers for Disease Control and Prevention
EPI2227536	NA	Bhutan	2022-Aug-30	EPI_ISL_15929639	A/Bhutan/1047/2022	Royal Centre for Disease Control	Centers for Disease Control and Prevention
EPI2227537	HA	Bhutan	2022-Aug-30	EPI_ISL_15929639	A/Bhutan/1047/2022	Royal Centre for Disease Control	Centers for Disease Control and Prevention
EPI2227533	PA	Bhutan	2022-Aug-30	EPI_ISL_15929639	A/Bhutan/1047/2022	Royal Centre for Disease Control	Centers for Disease Control and Prevention
EPI2227534	PB2	Bhutan	2022-Aug-30	EPI_ISL_15929639	A/Bhutan/1047/2022	Royal Centre for Disease Control	Centers for Disease Control and Prevention
EPI2227535	PB1	Bhutan	2022-Aug-30	EPI_ISL_15929639	A/Bhutan/1047/2022	Royal Centre for Disease Control	Centers for Disease Control and Prevention
EPI2227495	PA	Bhutan	2022-Oct-04	EPI_ISL_15929634	A/Bhutan/1971/2022	Royal Centre for Disease Control	Centers for Disease Control and Prevention
EPI2227496	PB2	Bhutan	2022-Oct-04	EPI_ISL_15929634	A/Bhutan/1971/2022	Royal Centre for Disease Control	Centers for Disease Control and Prevention
EPI2227497	PB1	Bhutan	2022-Oct-04	EPI_ISL_15929634	A/Bhutan/1971/2022	Royal Centre for Disease Control	Centers for Disease Control and Prevention
EPI2227492	NP	Bhutan	2022-Oct-04	EPI_ISL_15929634	A/Bhutan/1971/2022	Royal Centre for Disease Control	Centers for Disease Control and Prevention
EPI2227493	NS	Bhutan	2022-Oct-04	EPI_ISL_15929634	A/Bhutan/1971/2022	Royal Centre for Disease Control	Centers for Disease Control and Prevention
EPI2227494	MP	Bhutan	2022-Oct-04	EPI_ISL_15929634	A/Bhutan/1971/2022	Royal Centre for Disease Control	Centers for Disease Control and Prevention
EPI2227498	NA	Bhutan	2022-Oct-04	EPI_ISL_15929634	A/Bhutan/1971/2022	Royal Centre for Disease Control	Centers for Disease Control and Prevention
EPI2227499	HA	Bhutan	2022-Oct-04	EPI_ISL_15929634	A/Bhutan/1971/2022	Royal Centre for Disease Control	Centers for Disease Control and Prevention
EPI2227482	PA	Bhutan	2022-Oct-03	EPI_ISL_15929632	A/Bhutan/1966/2022	Royal Centre for Disease Control	Centers for Disease Control and Prevention
EPI2227483	PB2	Bhutan	2022-Oct-03	EPI_ISL_15929632	A/Bhutan/1966/2022	Royal Centre for Disease Control	Centers for Disease Control and Prevention
EPI2227484	PB1	Bhutan	2022-Oct-03	EPI_ISL_15929632	A/Bhutan/1966/2022	Royal Centre for Disease Control	Centers for Disease Control and Prevention
EPI2227479	NP	Bhutan	2022-Oct-03	EPI_ISL_15929632	A/Bhutan/1966/2022	Royal Centre for Disease Control	Centers for Disease Control and Prevention
EPI2227480	NS	Bhutan	2022-Oct-03	EPI_ISL_15929632	A/Bhutan/1966/2022	Royal Centre for Disease Control	Centers for Disease Control and Prevention
EPI2227481	MP	Bhutan	2022-Oct-03	EPI_ISL_15929632	A/Bhutan/1966/2022	Royal Centre for Disease Control	Centers for Disease Control and Prevention
EPI2227485	NA	Bhutan	2022-Oct-03	EPI_ISL_15929632	A/Bhutan/1966/2022	Royal Centre for Disease Control	Centers for Disease Control and Prevention
EPI2227486	HA	Bhutan	2022-Oct-03	EPI_ISL_15929632	A/Bhutan/1966/2022	Royal Centre for Disease Control	Centers for Disease Control and Prevention
EPI2227458	NP	Bhutan	2022-Sep-06	EPI_ISL_15929629	A/Bhutan/0991/2022	Royal Centre for Disease Control	Centers for Disease Control and Prevention
EPI2227459	NS	Bhutan	2022-Sep-06	EPI_ISL_15929629	A/Bhutan/0991/2022	Royal Centre for Disease Control	Centers for Disease Control and Prevention
EPI2227460	MP	Bhutan	2022-Sep-06	EPI_ISL_15929629	A/Bhutan/0991/2022	Royal Centre for Disease Control	Centers for Disease Control and Prevention
EPI2227461	PA	Bhutan	2022-Sep-06	EPI_ISL_15929629	A/Bhutan/0991/2022	Royal Centre for Disease Control	Centers for Disease Control and Prevention
EPI2227462	PB2	Bhutan	2022-Sep-06	EPI_ISL_15929629	A/Bhutan/0991/2022	Royal Centre for Disease Control	Centers for Disease Control and Prevention
EPI2227463	PB1	Bhutan	2022-Sep-06	EPI_ISL_15929629	A/Bhutan/0991/2022	Royal Centre for Disease Control	Centers for Disease Control and Prevention
EPI2227464	NA	Bhutan	2022-Sep-06	EPI_ISL_15929629	A/Bhutan/0991/2022	Royal Centre for Disease Control	Centers for Disease Control and Prevention
EPI2227465	HA	Bhutan	2022-Sep-06	EPI_ISL_15929629	A/Bhutan/0991/2022	Royal Centre for Disease Control	Centers for Disease Control and Prevention
EPI2227430	PA	Bhutan	2022-Sep-27	EPI_ISL_15929624	A/Bhutan/1287/2022	Royal Centre for Disease Control	Centers for Disease Control and Prevention
EPI2227431	PB2	Bhutan	2022-Sep-27	EPI_ISL_15929624	A/Bhutan/1287/2022	Royal Centre for Disease Control	Centers for Disease Control and Prevention
EPI2227432	PB1	Bhutan	2022-Sep-27	EPI_ISL_15929624	A/Bhutan/1287/2022	Royal Centre for Disease Control	Centers for Disease Control and Prevention
EPI2227427	NP	Bhutan	2022-Sep-27	EPI_ISL_15929624	A/Bhutan/1287/2022	Royal Centre for Disease Control	Centers for Disease Control and Prevention
EPI2227428	NS	Bhutan	2022-Sep-27	EPI_ISL_15929624	A/Bhutan/1287/2022	Royal Centre for Disease Control	Centers for Disease Control and Prevention
EPI2227429	MP	Bhutan	2022-Sep-27	EPI_ISL_15929624	A/Bhutan/1287/2022	Royal Centre for Disease Control	Centers for Disease Control and Prevention
EPI2227433	NA	Bhutan	2022-Sep-27	EPI_ISL_15929624	A/Bhutan/1287/2022	Royal Centre for Disease Control	Centers for Disease Control and Prevention
EPI2227434	HA	Bhutan	2022-Sep-27	EPI_ISL_15929624	A/Bhutan/1287/2022	Royal Centre for Disease Control	Centers for Disease Control and Prevention
EPI2227419	NP	Bhutan	2022-Sep-06	EPI_ISL_15929623	A/Bhutan/1002/2022	Royal Centre for Disease Control	Centers for Disease Control and Prevention
EPI2227420	NS	Bhutan	2022-Sep-06	EPI_ISL_15929623	A/Bhutan/1002/2022	Royal Centre for Disease Control	Centers for Disease Control and Prevention
EPI2227421	MP	Bhutan	2022-Sep-06	EPI_ISL_15929623	A/Bhutan/1002/2022	Royal Centre for Disease Control	Centers for Disease Control and Prevention
EPI2227422	PA	Bhutan	2022-Sep-06	EPI_ISL_15929623	A/Bhutan/1002/2022	Royal Centre for Disease Control	Centers for Disease Control and Prevention
EPI2227423	PB2	Bhutan	2022-Sep-06	EPI_ISL_15929623	A/Bhutan/1002/2022	Royal Centre for Disease Control	Centers for Disease Control and Prevention
EPI2227424	PB1	Bhutan	2022-Sep-06	EPI_ISL_15929623	A/Bhutan/1002/2022	Royal Centre for Disease Control	Centers for Disease Control and Prevention
EPI2227425	NA	Bhutan	2022-Sep-06	EPI_ISL_15929623	A/Bhutan/1002/2022	Royal Centre for Disease Control	Centers for Disease Control and Prevention
EPI2227426	HA	Bhutan	2022-Sep-06	EPI_ISL_15929623	A/Bhutan/1002/2022	Royal Centre for Disease Control	Centers for Disease Control and Prevention
EPI2227405	NS	Bhutan	2022-Sep-28	EPI_ISL_15929621	A/Bhutan/1953/2022	Royal Centre for Disease Control	Centers for Disease Control and Prevention
EPI2227406	MP	Bhutan	2022-Sep-28	EPI_ISL_15929621	A/Bhutan/1953/2022	Royal Centre for Disease Control	Centers for Disease Control and Prevention
EPI2227407	PA	Bhutan	2022-Sep-28	EPI_ISL_15929621	A/Bhutan/1953/2022	Royal Centre for Disease Control	Centers for Disease Control and Prevention
EPI2227408	PB2	Bhutan	2022-Sep-28	EPI_ISL_15929621	A/Bhutan/1953/2022	Royal Centre for Disease Control	Centers for Disease Control and Prevention
EPI2227409	PB1	Bhutan	2022-Sep-28	EPI_ISL_15929621	A/Bhutan/1953/2022	Royal Centre for Disease Control	Centers for Disease Control and Prevention
EPI2227410	NA	Bhutan	2022-Sep-28	EPI_ISL_15929621	A/Bhutan/1953/2022	Royal Centre for Disease Control	Centers for Disease Control and Prevention
EPI2227411	HA	Bhutan	2022-Sep-28	EPI_ISL_15929621	A/Bhutan/1953/2022	Royal Centre for Disease Control	Centers for Disease Control and Prevention
EPI2227400	PA	Bhutan	2022-Sep-30	EPI_ISL_15929620	A/Bhutan/1360/2022	Royal Centre for Disease Control	Centers for Disease Control and Prevention
EPI2227401	PB2	Bhutan	2022-Sep-30	EPI_ISL_15929620	A/Bhutan/1360/2022	Royal Centre for Disease Control	Centers for Disease Control and Prevention
EPI2227402	PB1	Bhutan	2022-Sep-30	EPI_ISL_15929620	A/Bhutan/1360/2022	Royal Centre for Disease Control	Centers for Disease Control and Prevention
EPI2227397	NP	Bhutan	2022-Sep-30	EPI_ISL_15929620	A/Bhutan/1360/2022	Royal Centre for Disease Control	Centers for Disease Control and Prevention
EPI2227398	NS	Bhutan	2022-Sep-30	EPI_ISL_15929620	A/Bhutan/1360/2022	Royal Centre for Disease Control	Centers for Disease Control and Prevention
EPI2227399	MP	Bhutan	2022-Sep-30	EPI_ISL_15929620	A/Bhutan/1360/2022	Royal Centre for Disease Control	Centers for Disease Control and Prevention
EPI2227403	NA	Bhutan	2022-Sep-30	EPI_ISL_15929620	A/Bhutan/1360/2022	Royal Centre for Disease Control	Centers for Disease Control and Prevention
EPI2227404	HA	Bhutan	2022-Sep-30	EPI_ISL_15929620	A/Bhutan/1360/2022	Royal Centre for Disease Control	Centers for Disease Control and Prevention
EPI2227384	PA	Bhutan	2022-Sep-29	EPI_ISL_15929618	A/Bhutan/1955/2022	Royal Centre for Disease Control	Centers for Disease Control and Prevention
EPI2227385	PB2	Bhutan	2022-Sep-29	EPI_ISL_15929618	A/Bhutan/1955/2022	Royal Centre for Disease Control	Centers for Disease Control and Prevention
EPI2227386	PB1	Bhutan	2022-Sep-29	EPI_ISL_15929618	A/Bhutan/1955/2022	Royal Centre for Disease Control	Centers for Disease Control and Prevention
EPI2227381	NP	Bhutan	2022-Sep-29	EPI_ISL_15929618	A/Bhutan/1955/2022	Royal Centre for Disease Control	Centers for Disease Control and Prevention
EPI2227382	NS	Bhutan	2022-Sep-29	EPI_ISL_15929618	A/Bhutan/1955/2022	Royal Centre for Disease Control	Centers for Disease Control and Prevention
EPI2227383	MP	Bhutan	2022-Sep-29	EPI_ISL_15929618	A/Bhutan/1955/2022	Royal Centre for Disease Control	Centers for Disease Control and Prevention
EPI2227387	NA	Bhutan	2022-Sep-29	EPI_ISL_15929618	A/Bhutan/1955/2022	Royal Centre for Disease Control	Centers for Disease Control and Prevention
EPI2227388	HA	Bhutan	2022-Sep-29	EPI_ISL_15929618	A/Bhutan/1955/2022	Royal Centre for Disease Control	Centers for Disease Control and Prevention
EPI2227369	PA	Bhutan	2022-Sep-05	EPI_ISL_15929616	A/Bhutan/1057/2022	Royal Centre for Disease Control	Centers for Disease Control and Prevention
EPI2227370	PB2	Bhutan	2022-Sep-05	EPI_ISL_15929616	A/Bhutan/1057/2022	Royal Centre for Disease Control	Centers for Disease Control and Prevention
EPI2227371	PB1	Bhutan	2022-Sep-05	EPI_ISL_15929616	A/Bhutan/1057/2022	Royal Centre for Disease Control	Centers for Disease Control and Prevention
EPI2227366	NP	Bhutan	2022-Sep-05	EPI_ISL_15929616	A/Bhutan/1057/2022	Royal Centre for Disease Control	Centers for Disease Control and Prevention
EPI2227367	NS	Bhutan	2022-Sep-05	EPI_ISL_15929616	A/Bhutan/1057/2022	Royal Centre for Disease Control	Centers for Disease Control and Prevention
EPI2227368	MP	Bhutan	2022-Sep-05	EPI_ISL_15929616	A/Bhutan/1057/2022	Royal Centre for Disease Control	Centers for Disease Control and Prevention
EPI2227372	NA	Bhutan	2022-Sep-05	EPI_ISL_15929616	A/Bhutan/1057/2022	Royal Centre for Disease Control	Centers for Disease Control and Prevention
EPI2227373	HA	Bhutan	2022-Sep-05	EPI_ISL_15929616	A/Bhutan/1057/2022	Royal Centre for Disease Control	Centers for Disease Control and Prevention
EPI2227343	NP	Bhutan	2022-Oct-04	EPI_ISL_15929613	A/Bhutan/1973/2022	Royal Centre for Disease Control	Centers for Disease Control and Prevention
EPI2227344	NS	Bhutan	2022-Oct-04	EPI_ISL_15929613	A/Bhutan/1973/2022	Royal Centre for Disease Control	Centers for Disease Control and Prevention
EPI2227345	MP	Bhutan	2022-Oct-04	EPI_ISL_15929613	A/Bhutan/1973/2022	Royal Centre for Disease Control	Centers for Disease Control and Prevention
EPI2227346	PA	Bhutan	2022-Oct-04	EPI_ISL_15929613	A/Bhutan/1973/2022	Royal Centre for Disease Control	Centers for Disease Control and Prevention
EPI2227347	PB2	Bhutan	2022-Oct-04	EPI_ISL_15929613	A/Bhutan/1973/2022	Royal Centre for Disease Control	Centers for Disease Control and Prevention
EPI2227348	PB1	Bhutan	2022-Oct-04	EPI_ISL_15929613	A/Bhutan/1973/2022	Royal Centre for Disease Control	Centers for Disease Control and Prevention
EPI2227349	HA	Bhutan	2022-Oct-04	EPI_ISL_15929613	A/Bhutan/1973/2022	Royal Centre for Disease Control	Centers for Disease Control and Prevention
EPI2228189	NA	Bhutan	2022-Oct-04	EPI_ISL_15929613	A/Bhutan/1973/2022	Royal Centre for Disease Control	Centers for Disease Control and Prevention
EPI2227336	PA	Bhutan	2022-Oct-01	EPI_ISL_15929611	A/Bhutan/1962/2022	Royal Centre for Disease Control	Centers for Disease Control and Prevention
EPI2227337	PB2	Bhutan	2022-Oct-01	EPI_ISL_15929611	A/Bhutan/1962/2022	Royal Centre for Disease Control	Centers for Disease Control and Prevention
EPI2227338	PB1	Bhutan	2022-Oct-01	EPI_ISL_15929611	A/Bhutan/1962/2022	Royal Centre for Disease Control	Centers for Disease Control and Prevention
EPI2227333	NP	Bhutan	2022-Oct-01	EPI_ISL_15929611	A/Bhutan/1962/2022	Royal Centre for Disease Control	Centers for Disease Control and Prevention
EPI2227334	NS	Bhutan	2022-Oct-01	EPI_ISL_15929611	A/Bhutan/1962/2022	Royal Centre for Disease Control	Centers for Disease Control and Prevention
EPI2227335	MP	Bhutan	2022-Oct-01	EPI_ISL_15929611	A/Bhutan/1962/2022	Royal Centre for Disease Control	Centers for Disease Control and Prevention
EPI2227339	NA	Bhutan	2022-Oct-01	EPI_ISL_15929611	A/Bhutan/1962/2022	Royal Centre for Disease Control	Centers for Disease Control and Prevention
EPI2228183	HA	Bhutan	2022-Oct-01	EPI_ISL_15929611	A/Bhutan/1962/2022	Royal Centre for Disease Control	Centers for Disease Control and Prevention
EPI2227326	NP	Bhutan	2022-Oct-03	EPI_ISL_15929610	A/Bhutan/1372/2022	Royal Centre for Disease Control	Centers for Disease Control and Prevention
EPI2227327	MP	Bhutan	2022-Oct-03	EPI_ISL_15929610	A/Bhutan/1372/2022	Royal Centre for Disease Control	Centers for Disease Control and Prevention
EPI2227328	PA	Bhutan	2022-Oct-03	EPI_ISL_15929610	A/Bhutan/1372/2022	Royal Centre for Disease Control	Centers for Disease Control and Prevention
EPI2227329	PB2	Bhutan	2022-Oct-03	EPI_ISL_15929610	A/Bhutan/1372/2022	Royal Centre for Disease Control	Centers for Disease Control and Prevention
EPI2227330	PB1	Bhutan	2022-Oct-03	EPI_ISL_15929610	A/Bhutan/1372/2022	Royal Centre for Disease Control	Centers for Disease Control and Prevention
EPI2227331	NA	Bhutan	2022-Oct-03	EPI_ISL_15929610	A/Bhutan/1372/2022	Royal Centre for Disease Control	Centers for Disease Control and Prevention
EPI2227332	HA	Bhutan	2022-Oct-03	EPI_ISL_15929610	A/Bhutan/1372/2022	Royal Centre for Disease Control	Centers for Disease Control and Prevention
EPI2227323	NP	Bhutan	2022-Sep-05	EPI_ISL_15929609	A/Bhutan/1052/2022	Royal Centre for Disease Control	Centers for Disease Control and Prevention
EPI2227324	PB2	Bhutan	2022-Sep-05	EPI_ISL_15929609	A/Bhutan/1052/2022	Royal Centre for Disease Control	Centers for Disease Control and Prevention
EPI2227325	HA	Bhutan	2022-Sep-05	EPI_ISL_15929609	A/Bhutan/1052/2022	Royal Centre for Disease Control	Centers for Disease Control and Prevention
EPI2228173	NS	Bhutan	2022-Sep-05	EPI_ISL_15929609	A/Bhutan/1052/2022	Royal Centre for Disease Control	Centers for Disease Control and Prevention
EPI2228174	MP	Bhutan	2022-Sep-05	EPI_ISL_15929609	A/Bhutan/1052/2022	Royal Centre for Disease Control	Centers for Disease Control and Prevention
EPI2228175	PA	Bhutan	2022-Sep-05	EPI_ISL_15929609	A/Bhutan/1052/2022	Royal Centre for Disease Control	Centers for Disease Control and Prevention
EPI2228176	PB1	Bhutan	2022-Sep-05	EPI_ISL_15929609	A/Bhutan/1052/2022	Royal Centre for Disease Control	Centers for Disease Control and Prevention
EPI2228177	NA	Bhutan	2022-Sep-05	EPI_ISL_15929609	A/Bhutan/1052/2022	Royal Centre for Disease Control	Centers for Disease Control and Prevention
EPI2040053	MP	Bhutan	2022-Jan-11	EPI_ISL_12717480	A/Bhutan/0452/2022	Royal Centre for Disease Control	Centers for Disease Control and Prevention
EPI2040054	PA	Bhutan	2022-Jan-11	EPI_ISL_12717480	A/Bhutan/0452/2022	Royal Centre for Disease Control	Centers for Disease Control and Prevention
EPI2040055	HA	Bhutan	2022-Jan-11	EPI_ISL_12717480	A/Bhutan/0452/2022	Royal Centre for Disease Control	Centers for Disease Control and Prevention
EPI2022612	NS	Bhutan	2022-Jan-12	EPI_ISL_12187425	A/Bhutan/0456/2022	Royal Centre for Disease Control	Centers for Disease Control and Prevention
EPI2022613	MP	Bhutan	2022-Jan-12	EPI_ISL_12187425	A/Bhutan/0456/2022	Royal Centre for Disease Control	Centers for Disease Control and Prevention
EPI2022614	PA	Bhutan	2022-Jan-12	EPI_ISL_12187425	A/Bhutan/0456/2022	Royal Centre for Disease Control	Centers for Disease Control and Prevention
EPI2022615	PB2	Bhutan	2022-Jan-12	EPI_ISL_12187425	A/Bhutan/0456/2022	Royal Centre for Disease Control	Centers for Disease Control and Prevention
EPI2022616	PB1	Bhutan	2022-Jan-12	EPI_ISL_12187425	A/Bhutan/0456/2022	Royal Centre for Disease Control	Centers for Disease Control and Prevention
EPI2022617	NA	Bhutan	2022-Jan-12	EPI_ISL_12187425	A/Bhutan/0456/2022	Royal Centre for Disease Control	Centers for Disease Control and Prevention
EPI2022618	HA	Bhutan	2022-Jan-12	EPI_ISL_12187425	A/Bhutan/0456/2022	Royal Centre for Disease Control	Centers for Disease Control and Prevention
EPI2016906	NP	Bhutan	2022-Jan-03	EPI_ISL_11969531	A/Bhutan/0437/2022	Royal Centre for Disease Control	Centers for Disease Control and Prevention
EPI2016907	NS	Bhutan	2022-Jan-03	EPI_ISL_11969531	A/Bhutan/0437/2022	Royal Centre for Disease Control	Centers for Disease Control and Prevention
EPI2016908	MP	Bhutan	2022-Jan-03	EPI_ISL_11969531	A/Bhutan/0437/2022	Royal Centre for Disease Control	Centers for Disease Control and Prevention
EPI2016910	NA	Bhutan	2022-Jan-03	EPI_ISL_11969531	A/Bhutan/0437/2022	Royal Centre for Disease Control	Centers for Disease Control and Prevention
EPI2016911	HA	Bhutan	2022-Jan-03	EPI_ISL_11969531	A/Bhutan/0437/2022	Royal Centre for Disease Control	Centers for Disease Control and Prevention
EPI2016909	PA	Bhutan	2022-Jan-03	EPI_ISL_11969531	A/Bhutan/0437/2022	Royal Centre for Disease Control	Centers for Disease Control and Prevention
EPI2015822	PA	Bhutan	2022-Jan-10	EPI_ISL_11956896	A/Bhutan/1257/2022	Royal Centre for Disease Control	Centers for Disease Control and Prevention
EPI2015823	PB2	Bhutan	2022-Jan-10	EPI_ISL_11956896	A/Bhutan/1257/2022	Royal Centre for Disease Control	Centers for Disease Control and Prevention
EPI2015824	PB1	Bhutan	2022-Jan-10	EPI_ISL_11956896	A/Bhutan/1257/2022	Royal Centre for Disease Control	Centers for Disease Control and Prevention
EPI2015819	NP	Bhutan	2022-Jan-10	EPI_ISL_11956896	A/Bhutan/1257/2022	Royal Centre for Disease Control	Centers for Disease Control and Prevention
EPI2015820	NS	Bhutan	2022-Jan-10	EPI_ISL_11956896	A/Bhutan/1257/2022	Royal Centre for Disease Control	Centers for Disease Control and Prevention
EPI2015821	MP	Bhutan	2022-Jan-10	EPI_ISL_11956896	A/Bhutan/1257/2022	Royal Centre for Disease Control	Centers for Disease Control and Prevention
EPI2015825	NA	Bhutan	2022-Jan-10	EPI_ISL_11956896	A/Bhutan/1257/2022	Royal Centre for Disease Control	Centers for Disease Control and Prevention
EPI2015826	HA	Bhutan	2022-Jan-10	EPI_ISL_11956896	A/Bhutan/1257/2022	Royal Centre for Disease Control	Centers for Disease Control and Prevention
EPI2015809	NA	Bhutan	2022-Jan-05	EPI_ISL_11956894	A/Bhutan/1255/2022	Royal Centre for Disease Control	Centers for Disease Control and Prevention
EPI2015810	HA	Bhutan	2022-Jan-05	EPI_ISL_11956894	A/Bhutan/1255/2022	Royal Centre for Disease Control	Centers for Disease Control and Prevention
EPI2015806	PA	Bhutan	2022-Jan-05	EPI_ISL_11956894	A/Bhutan/1255/2022	Royal Centre for Disease Control	Centers for Disease Control and Prevention
EPI2015807	PB2	Bhutan	2022-Jan-05	EPI_ISL_11956894	A/Bhutan/1255/2022	Royal Centre for Disease Control	Centers for Disease Control and Prevention
EPI2015808	PB1	Bhutan	2022-Jan-05	EPI_ISL_11956894	A/Bhutan/1255/2022	Royal Centre for Disease Control	Centers for Disease Control and Prevention
EPI2015803	NP	Bhutan	2022-Jan-05	EPI_ISL_11956894	A/Bhutan/1255/2022	Royal Centre for Disease Control	Centers for Disease Control and Prevention
EPI2015804	NS	Bhutan	2022-Jan-05	EPI_ISL_11956894	A/Bhutan/1255/2022	Royal Centre for Disease Control	Centers for Disease Control and Prevention
EPI2015805	MP	Bhutan	2022-Jan-05	EPI_ISL_11956894	A/Bhutan/1255/2022	Royal Centre for Disease Control	Centers for Disease Control and Prevention
EPI2015787	NP	Bhutan	2022-Jan-10	EPI_ISL_11956892	A/Bhutan/1258/2022	Royal Centre for Disease Control	Centers for Disease Control and Prevention
EPI2015788	NS	Bhutan	2022-Jan-10	EPI_ISL_11956892	A/Bhutan/1258/2022	Royal Centre for Disease Control	Centers for Disease Control and Prevention
EPI2015789	MP	Bhutan	2022-Jan-10	EPI_ISL_11956892	A/Bhutan/1258/2022	Royal Centre for Disease Control	Centers for Disease Control and Prevention
EPI2015790	PA	Bhutan	2022-Jan-10	EPI_ISL_11956892	A/Bhutan/1258/2022	Royal Centre for Disease Control	Centers for Disease Control and Prevention
EPI2015791	PB2	Bhutan	2022-Jan-10	EPI_ISL_11956892	A/Bhutan/1258/2022	Royal Centre for Disease Control	Centers for Disease Control and Prevention
EPI2015792	PB1	Bhutan	2022-Jan-10	EPI_ISL_11956892	A/Bhutan/1258/2022	Royal Centre for Disease Control	Centers for Disease Control and Prevention
EPI2015793	NA	Bhutan	2022-Jan-10	EPI_ISL_11956892	A/Bhutan/1258/2022	Royal Centre for Disease Control	Centers for Disease Control and Prevention
EPI2015794	HA	Bhutan	2022-Jan-10	EPI_ISL_11956892	A/Bhutan/1258/2022	Royal Centre for Disease Control	Centers for Disease Control and Prevention
EPI2015767	PA	Bhutan	2022-Jan-05	EPI_ISL_11956889	A/Bhutan/0442/2022	Royal Centre for Disease Control	Centers for Disease Control and Prevention
EPI2015768	PB2	Bhutan	2022-Jan-05	EPI_ISL_11956889	A/Bhutan/0442/2022	Royal Centre for Disease Control	Centers for Disease Control and Prevention
EPI2015769	PB1	Bhutan	2022-Jan-05	EPI_ISL_11956889	A/Bhutan/0442/2022	Royal Centre for Disease Control	Centers for Disease Control and Prevention
EPI2015764	NP	Bhutan	2022-Jan-05	EPI_ISL_11956889	A/Bhutan/0442/2022	Royal Centre for Disease Control	Centers for Disease Control and Prevention
EPI2015765	NS	Bhutan	2022-Jan-05	EPI_ISL_11956889	A/Bhutan/0442/2022	Royal Centre for Disease Control	Centers for Disease Control and Prevention
EPI2015766	MP	Bhutan	2022-Jan-05	EPI_ISL_11956889	A/Bhutan/0442/2022	Royal Centre for Disease Control	Centers for Disease Control and Prevention
EPI2015770	NA	Bhutan	2022-Jan-05	EPI_ISL_11956889	A/Bhutan/0442/2022	Royal Centre for Disease Control	Centers for Disease Control and Prevention
EPI2015771	HA	Bhutan	2022-Jan-05	EPI_ISL_11956889	A/Bhutan/0442/2022	Royal Centre for Disease Control	Centers for Disease Control and Prevention
EPI2015751	PA	Bhutan	2022-Jan-05	EPI_ISL_11956887	A/Bhutan/1256/2022	Royal Centre for Disease Control	Centers for Disease Control and Prevention
EPI2015752	PB2	Bhutan	2022-Jan-05	EPI_ISL_11956887	A/Bhutan/1256/2022	Royal Centre for Disease Control	Centers for Disease Control and Prevention
EPI2015753	PB1	Bhutan	2022-Jan-05	EPI_ISL_11956887	A/Bhutan/1256/2022	Royal Centre for Disease Control	Centers for Disease Control and Prevention
EPI2015748	NP	Bhutan	2022-Jan-05	EPI_ISL_11956887	A/Bhutan/1256/2022	Royal Centre for Disease Control	Centers for Disease Control and Prevention
EPI2015749	NS	Bhutan	2022-Jan-05	EPI_ISL_11956887	A/Bhutan/1256/2022	Royal Centre for Disease Control	Centers for Disease Control and Prevention
EPI2015750	MP	Bhutan	2022-Jan-05	EPI_ISL_11956887	A/Bhutan/1256/2022	Royal Centre for Disease Control	Centers for Disease Control and Prevention
EPI2015754	NA	Bhutan	2022-Jan-05	EPI_ISL_11956887	A/Bhutan/1256/2022	Royal Centre for Disease Control	Centers for Disease Control and Prevention
EPI2015755	HA	Bhutan	2022-Jan-05	EPI_ISL_11956887	A/Bhutan/1256/2022	Royal Centre for Disease Control	Centers for Disease Control and Prevention
EPI2015734	NP	Bhutan	2022-Jan-05	EPI_ISL_11956885	A/Bhutan/1149/2022	Royal Centre for Disease Control	Centers for Disease Control and Prevention
EPI2015735	NS	Bhutan	2022-Jan-05	EPI_ISL_11956885	A/Bhutan/1149/2022	Royal Centre for Disease Control	Centers for Disease Control and Prevention
EPI2015736	MP	Bhutan	2022-Jan-05	EPI_ISL_11956885	A/Bhutan/1149/2022	Royal Centre for Disease Control	Centers for Disease Control and Prevention
EPI2015740	NA	Bhutan	2022-Jan-05	EPI_ISL_11956885	A/Bhutan/1149/2022	Royal Centre for Disease Control	Centers for Disease Control and Prevention
EPI2015741	HA	Bhutan	2022-Jan-05	EPI_ISL_11956885	A/Bhutan/1149/2022	Royal Centre for Disease Control	Centers for Disease Control and Prevention
EPI2015737	PA	Bhutan	2022-Jan-05	EPI_ISL_11956885	A/Bhutan/1149/2022	Royal Centre for Disease Control	Centers for Disease Control and Prevention
EPI2015738	PB2	Bhutan	2022-Jan-05	EPI_ISL_11956885	A/Bhutan/1149/2022	Royal Centre for Disease Control	Centers for Disease Control and Prevention
EPI2015739	PB1	Bhutan	2022-Jan-05	EPI_ISL_11956885	A/Bhutan/1149/2022	Royal Centre for Disease Control	Centers for Disease Control and Prevention
EPI2015650	PA	Bhutan	2022-Jan-04	EPI_ISL_11956824	A/Bhutan/1253/2022	Royal Centre for Disease Control	Centers for Disease Control and Prevention
EPI2015651	PB2	Bhutan	2022-Jan-04	EPI_ISL_11956824	A/Bhutan/1253/2022	Royal Centre for Disease Control	Centers for Disease Control and Prevention
EPI2015652	PB1	Bhutan	2022-Jan-04	EPI_ISL_11956824	A/Bhutan/1253/2022	Royal Centre for Disease Control	Centers for Disease Control and Prevention
EPI2015647	NP	Bhutan	2022-Jan-04	EPI_ISL_11956824	A/Bhutan/1253/2022	Royal Centre for Disease Control	Centers for Disease Control and Prevention
EPI2015648	NS	Bhutan	2022-Jan-04	EPI_ISL_11956824	A/Bhutan/1253/2022	Royal Centre for Disease Control	Centers for Disease Control and Prevention
EPI2015649	MP	Bhutan	2022-Jan-04	EPI_ISL_11956824	A/Bhutan/1253/2022	Royal Centre for Disease Control	Centers for Disease Control and Prevention
EPI2015653	NA	Bhutan	2022-Jan-04	EPI_ISL_11956824	A/Bhutan/1253/2022	Royal Centre for Disease Control	Centers for Disease Control and Prevention
EPI2015654	HA	Bhutan	2022-Jan-04	EPI_ISL_11956824	A/Bhutan/1253/2022	Royal Centre for Disease Control	Centers for Disease Control and Prevention
EPI2015634	PA	Bhutan	2022-Jan-05	EPI_ISL_11956822	A/Bhutan/1254/2022	Royal Centre for Disease Control	Centers for Disease Control and Prevention
EPI2015635	PB2	Bhutan	2022-Jan-05	EPI_ISL_11956822	A/Bhutan/1254/2022	Royal Centre for Disease Control	Centers for Disease Control and Prevention
EPI2015636	PB1	Bhutan	2022-Jan-05	EPI_ISL_11956822	A/Bhutan/1254/2022	Royal Centre for Disease Control	Centers for Disease Control and Prevention
EPI2015631	NP	Bhutan	2022-Jan-05	EPI_ISL_11956822	A/Bhutan/1254/2022	Royal Centre for Disease Control	Centers for Disease Control and Prevention
EPI2015632	NS	Bhutan	2022-Jan-05	EPI_ISL_11956822	A/Bhutan/1254/2022	Royal Centre for Disease Control	Centers for Disease Control and Prevention
EPI2015633	MP	Bhutan	2022-Jan-05	EPI_ISL_11956822	A/Bhutan/1254/2022	Royal Centre for Disease Control	Centers for Disease Control and Prevention
EPI2015637	NA	Bhutan	2022-Jan-05	EPI_ISL_11956822	A/Bhutan/1254/2022	Royal Centre for Disease Control	Centers for Disease Control and Prevention
EPI2015638	HA	Bhutan	2022-Jan-05	EPI_ISL_11956822	A/Bhutan/1254/2022	Royal Centre for Disease Control	Centers for Disease Control and Prevention
EPI2926027	HA	Brazil	2020-Jul-27	EPI_ISL_18784743	A/SAO PAULO/59471/2022	Serrana	University of São Paulo
EPI2057160	HA	United States	2021-Sep-28	EPI_ISL_13148825	A/New York/PV20443/2021	Icahn School of Medicine at Mount Sinai	Icahn School of Medicine at Mount Sinai	Gonzalez-Reiche, Ana S.; Alshammary, Hala; Polanco, Jose; Kim, Eunhye; Amoako, Angela; Rooker, Aria; Cognigni, Christian; Floda, Daniel; van de Guchte, Adriana; Khalil, Zain; Srivastava, Komal; Sebra, Robert; Garc?a-Sastre, Adolfo; Patel, Gopi; Schaefer, Sarah; Ramirez, Juan David; Banu, Radhika; Shrestha, Paras; Paniz-Mondolfi, Alberto; Sordillo, Emilia Mia; Simon, Viviana; van Bakel, Harm
EPI1021210	HA	Hong Kong (SAR)	2017-May-23	EPI_ISL_269024	A/Hong Kong/2286/2017	Government Virus Unit	Crick Worldwide Influenza Centre
EPI1357879	HA	Lithuania	2018-Dec-07	EPI_ISL_338756	A/Lithuania/MB35528/2018	Lithuanian AIDS Center Laboratory	Crick Worldwide Influenza Centre
EPI1655657	HA	Norway	2019-Nov-19	EPI_ISL_403339	A/Norway/2477/2019	WHO National Influenza Centre	Crick Worldwide Influenza Centre
EPI1887755	HA	Russian Federation	2021-Aug-19	EPI_ISL_3723499	A/Russia/7V/2021	The Center of Hygiene and Epidemiology in the Republic of Crimea and the city of federal significance Sevastopol	State Research Center of Virology and Biotechnology (VECTOR)	Alexey,Danilenko; Ivan,Susloparov; Natalya,Kolosova; Juliya,Bulanovich; Polina,Torzhkova; Svetlana,Svyatchenko; Tatyana,Ilyicheva; Alexander,Ryzhikov
EPI2105529	HA	China	2021-Sep-23	EPI_ISL_14033216	A/Guangxi-Fangcheng/11111/2021	WHO Chinese National Influenza Center	WHO Chinese National Influenza Center	Zeng xiaoxu, Li Xiyan, Huang Weijuan, Dayan Wang
EPI1542248	HA	Timor-Leste	2019-Mar-19	EPI_ISL_376950	A/Timor-Leste/96/2019	Laboratório Nacional da Saúde	WHO Collaborating Centre for Reference and Research on Influenza	Da Costa,E; Tilman,A; Barreto,I; Freitas,L; Wapling,J; Deng,Y-M; Komadina,N.
EPI1843589	HA	Cambodia	2020-Jul-16	EPI_ISL_944639	A/Cambodia/e0826360/2020	Institute Pasteur du Cambodia	WHO Collaborating Centre for Reference and Research on Influenza	Deng,Y-M; Iannello,P; Lau,H; Spirason,N; Moselen,J; Aziz,A; Komadina,N.
EPI1989025	HA	Nepal	2021-Aug-23	EPI_ISL_10626779	A/Nepal/21FL2844/2021	National Public Health Laboratory	National Institute of Infectious Diseases (NIID)	Takashita,Emi;Fujisaki,Seiichiro;Watanabe,Shinji;Hasegawa,Hideki
EPI1998570	HA	Myanmar	2021-Aug-01	EPI_ISL_11303028	A/Myanmar/I019/2021	National Health Laboratory	National Institute of Infectious Diseases (NIID)	Takashita,Emi;Fujisaki,Seiichiro;Watanabe,Shinji;Hasegawa,Hideki
EPI2097860	HA	Nepal	2021-Aug-25	EPI_ISL_13951194	A/Nepal/21FL2864/2021	National Public Health Laboratory	National Institute of Infectious Diseases (NIID)	Takashita,Emi;Fujisaki,Seiichiro;Watanabe,Shinji;Hasegawa,Hideki
EPI718980	HA	Hong Kong (SAR)	2014-Jul-29	EPI_ISL_213987	A/Hong Kong/7127/2014	National Institute for Medical Research	Centers for Disease Control and Prevention
EPI834581	HA	Hong Kong (SAR)	2014-Feb-26	EPI_ISL_233740	A/Hong Kong/4801/2014	National Institute for Medical Research	Centers for Disease Control and Prevention
EPI1039187	HA	United States	2016-Dec-03	EPI_ISL_273709	A/California/179/2016	California Department of Health Services	Centers for Disease Control and Prevention
EPI1118427	HA	United States	2016-May-04	EPI_ISL_287721	A/Arizona/67/2016	Arizona Department of Health Services	Centers for Disease Control and Prevention
EPI1356814	HA	Kuwait	2018-Jun-11	EPI_ISL_338606	A/Kuwait/6374/2018	Public Health Laboratory, Virology Unit	Centers for Disease Control and Prevention
EPI1362102	HA	Japan	2018-Dec-07	EPI_ISL_339720	A/Yokohama/136/2018	National Institute of Infectious Diseases (NIID)	Centers for Disease Control and Prevention
EPI1548364	HA	Bangladesh	2019-May-22	EPI_ISL_378065	A/Bangladesh/3055/2019	icddr,b International Centre for Diarrhoeal Disease Research, Bangladesh	Centers for Disease Control and Prevention
EPI1838408	HA	Bangladesh	2020-Sep-03	EPI_ISL_717688	A/Bangladesh/911009/2020	icddr,b International Centre for Diarrhoeal Disease Research, Bangladesh	Centers for Disease Control and Prevention
EPI1848094	HA	Australia	2020-Jan-01	EPI_ISL_1067629	A/Perth/20/2020 X-357A	New York Medical College	Centers for Disease Control and Prevention
EPI1884414	HA	Kenya	2021-Feb-18	EPI_ISL_3184703	A/Kenya/111/2021	CDC-Kenya	Centers for Disease Control and Prevention
EPI1885363	HA	United States	2021-Jul-11	EPI_ISL_3534314	A/Michigan/01/2021	Michigan Department of Community Health	Centers for Disease Control and Prevention
EPI1885402	HA	Australia	2021-Mar-16	EPI_ISL_3534319	A/Darwin/6/2021	WHO Collaborating Centre for Reference and Research on Influenza	Centers for Disease Control and Prevention
EPI2096148	HA	United States	2022-Jun-04	EPI_ISL_13897082	A/Massachusetts/18/2022	Massachusetts Department of Public Health	Centers for Disease Control and Prevention
EPI2228118	HA	United States	2022-Nov-01	EPI_ISL_15929871	A/Tennessee/35/2022	Tennessee Department of Health Laboratory-Nashville	Centers for Disease Control and Prevention
EPI1883798	HA	Singapore	2021-Jan-07	EPI_ISL_3102209	A/Singapore/INFTT0001/2021	Ministry of Health, Singapore	Ministry of Health, Singapore	Chen,B.;Zhou, Z.; Mak,T.M.; Cui,L; Lin,R.T.P.
EPI1881249	HA	Australia	2020-Feb-16	EPI_ISL_2768033	A/Tasmania/503/2020 (21/186)	WHO Collaborating Centre for Reference and Research on Influenza	National Institute for Biological Standards and Control (NIBSC)	Nicolson, Carolyn
EPI1881253	HA	Australia	2021-Mar-01	EPI_ISL_2768081	A/Darwin/09/2021	WHO Collaborating Centre for Reference and Research on Influenza	National Institute for Biological Standards and Control (NIBSC)	Nicolson, Carolyn
EPI2775684	HA	Thailand	2022-Jul-11	EPI_ISL_18399659	A/Thailand/8/2022 (23/204)	Victoria Infectious Diseases Reference Laboratory	National Institute for Biological Standards and Control (NIBSC)	Nicolson, Carolyn
EPI3044596	HA	Bangladesh	2023-Jul-06	EPI_ISL_18908491	A/Bangladesh/ICDDRB-1230713003/2023	icddr,b International Centre for Diarrhoeal Disease Research, Bangladesh	International Centre for Diarrhoeal Disease Research (icddr,b)	Alam,Md. Shaheen; Karim,Yeasir; Jabin,Tasnim; Talha,Muhammad; Tony,Selim Reja; Rashed,Afsana; Khair,Sabik; Begum,Mst. Noorjahan; Rahman,Mustafizur
EPI3044564	HA	Bangladesh	2023-Jul-06	EPI_ISL_18908487	A/Bangladesh/ICDDRB-2230713005/2023	icddr,b International Centre for Diarrhoeal Disease Research, Bangladesh	International Centre for Diarrhoeal Disease Research (icddr,b)	Alam,Md. Shaheen; Karim,Yeasir; Jabin,Tasnim; Talha,Muhammad; Tony,Selim Reja; Rashed,Afsana; Khair,Sabik; Begum,Mst. Noorjahan; Rahman,Mustafizur
EPI2743412	HA	United States	2023-Apr-21	EPI_ISL_18245607	A/Pennsylvania/PA220822/2023	Williams Laboratory	University of Pittsburgh	Harrison, Lee; Pless, Lora; Griffith, Marissa; Srinivasa, Vatsala; Waggle, Kady
EPI2794893	HA	United Kingdom	2023-Sep-12	EPI_ISL_18516509	A/England/234200275/2023	UK Health Security Agency - Colindale	UKHSA / Respiratory Virus Unit	UKHSA, Respiratory Virus Unit
EPI2898382	HA	Thailand	2023-Nov-01	EPI_ISL_18739986	A/Thailand/14/2023	WHO National Influenza Centre, National Institute of Medical Research (NIMR)	WHO Collaborating Centre for Reference and Research on Influenza	Okada,P; Yuigun,S; Kala,S; Deng,Y-M; Barr,I; Dapat,C
EPI2861197	HA	Thailand	2023-Sep-20	EPI_ISL_18666917	A/Thailand/12/2023	WHO National Influenza Centre, National Institute of Medical Research (NIMR)	WHO Collaborating Centre for Reference and Research on Influenza	Okada,P; Yuigun,S; Kala,S; Deng,Y-M; Barr,I; Dapat,C
EPI2861185	HA	Thailand	2023-Oct-06	EPI_ISL_18666913	A/Thailand/9/2023	WHO National Influenza Centre, National Institute of Medical Research (NIMR)	WHO Collaborating Centre for Reference and Research on Influenza	Okada,P; Yuigun,S; Kala,S; Deng,Y-M; Barr,I; Dapat,C
EPI2861179	HA	Thailand	2023-Oct-10	EPI_ISL_18666911	A/Thailand/3/2023	WHO National Influenza Centre, National Institute of Medical Research (NIMR)	WHO Collaborating Centre for Reference and Research on Influenza	Okada,P; Yuigun,S; Kala,S; Deng,Y-M; Barr,I; Dapat,C
EPI2861173	HA	Thailand	2023-Oct-06	EPI_ISL_18666909	A/Thailand/2/2023	WHO National Influenza Centre, National Institute of Medical Research (NIMR)	WHO Collaborating Centre for Reference and Research on Influenza	Okada,P; Yuigun,S; Kala,S; Deng,Y-M; Barr,I; Dapat,C
EPI2861167	HA	Thailand	2023-Oct-02	EPI_ISL_18666907	A/Thailand/6/2023	WHO National Influenza Centre, National Institute of Medical Research (NIMR)	WHO Collaborating Centre for Reference and Research on Influenza	Okada,P; Yuigun,S; Kala,S; Deng,Y-M; Barr,I; Dapat,C
EPI2861161	HA	Thailand	2023-Oct-03	EPI_ISL_18666905	A/Thailand/8/2023	WHO National Influenza Centre, National Institute of Medical Research (NIMR)	WHO Collaborating Centre for Reference and Research on Influenza	Okada,P; Yuigun,S; Kala,S; Deng,Y-M; Barr,I; Dapat,C
EPI2861155	HA	Thailand	2023-Oct-03	EPI_ISL_18666903	A/Thailand/1/2023	WHO National Influenza Centre, National Institute of Medical Research (NIMR)	WHO Collaborating Centre for Reference and Research on Influenza	Okada,P; Yuigun,S; Kala,S; Deng,Y-M; Barr,I; Dapat,C
EPI2861149	HA	Thailand	2023-Oct-11	EPI_ISL_18666901	A/Thailand/10/2023	WHO National Influenza Centre, National Institute of Medical Research (NIMR)	WHO Collaborating Centre for Reference and Research on Influenza	Okada,P; Yuigun,S; Kala,S; Deng,Y-M; Barr,I; Dapat,C
EPI2976945	HA	Australia	2023-Nov-23	EPI_ISL_18853001	A/Victoria/3240/2023	Institute of Medical and Veterinary Science (IMVS)	WHO Collaborating Centre for Reference and Research on Influenza	Deng,Y-M; Barr,I; Spirason,N;Iannello,P;Lau,H;Dong,X;Chanthalavanh,P;Lay,O;Edwards,S;Hirankitti,A;Dapat,C
EPI2976939	HA	Australia	2023-Nov-21	EPI_ISL_18852999	A/Victoria/3239/2023	Institute of Medical and Veterinary Science (IMVS)	WHO Collaborating Centre for Reference and Research on Influenza	Deng,Y-M; Barr,I; Spirason,N;Iannello,P;Lau,H;Dong,X;Chanthalavanh,P;Lay,O;Edwards,S;Hirankitti,A;Dapat,C
EPI2976933	HA	Australia	2023-Nov-20	EPI_ISL_18852997	A/Victoria/3238/2023	Institute of Medical and Veterinary Science (IMVS)	WHO Collaborating Centre for Reference and Research on Influenza	Deng,Y-M; Barr,I; Spirason,N;Iannello,P;Lau,H;Dong,X;Chanthalavanh,P;Lay,O;Edwards,S;Hirankitti,A;Dapat,C
EPI2976921	HA	Australia	2023-Nov-17	EPI_ISL_18852993	A/Victoria/3237/2023	Institute of Medical and Veterinary Science (IMVS)	WHO Collaborating Centre for Reference and Research on Influenza	Deng,Y-M; Barr,I; Spirason,N;Iannello,P;Lau,H;Dong,X;Chanthalavanh,P;Lay,O;Edwards,S;Hirankitti,A;Dapat,C
EPI2767076	HA	Australia	2023-Aug-28	EPI_ISL_18365793	A/Sydney/778/2023	Institute of Medical and Veterinary Science (IMVS)	WHO Collaborating Centre for Reference and Research on Influenza	Deng,Y-M; Barr,I; Spirason,N;Iannello,P;Lau,H;Dong,X;Chanthalavanh,P;Lay,O;Edwards,S;Hirankitti,A;Dapat,C
EPI2743817	HA	Australia	2023-Aug-16	EPI_ISL_18246469	A/Sydney/758/2023	Institute of Medical and Veterinary Science (IMVS)	WHO Collaborating Centre for Reference and Research on Influenza	Deng,Y-M; Barr,I; Spirason,N;Iannello,P;Lau,H;Dong,X;Chanthalavanh,P;Lay,O;Edwards,S;Hirankitti,A;Dapat,C
EPI2738156	HA	Australia	2023-Jul-13	EPI_ISL_18242438	A/Sydney/687/2023	Institute of Medical and Veterinary Science (IMVS)	WHO Collaborating Centre for Reference and Research on Influenza	Deng,Y-M; Barr,I; Spirason,N;Iannello,P;Lau,H;Dong,X;Chanthalavanh,P;Lay,O;Edwards,S;Hirankitti,A;Dapat,C
EPI2898352	HA	Australia	2023-Feb-13	EPI_ISL_18739982	A/Townsville/9/2023	Queensland Health Forensic and Scientific Services	WHO Collaborating Centre for Reference and Research on Influenza	Deng,Y-M; Barr,I; Spirason,N;Iannello,P;Lau,H;Dong,X;Chanthalavanh,P;Lay,O;Edwards,S;Hirankitti,A;Dapat,C
EPI2738003	HA	Australia	2023-Apr-18	EPI_ISL_18242375	A/Townsville/43/2023	Queensland Health Forensic and Scientific Services	WHO Collaborating Centre for Reference and Research on Influenza	Deng,Y-M; Barr,I; Spirason,N;Iannello,P;Lau,H;Dong,X;Chanthalavanh,P;Lay,O;Edwards,S;Hirankitti,A;Dapat,C
EPI2737991	HA	Australia	2023-Apr-11	EPI_ISL_18242371	A/Townsville/41/2023	Queensland Health Forensic and Scientific Services	WHO Collaborating Centre for Reference and Research on Influenza	Deng,Y-M; Barr,I; Spirason,N;Iannello,P;Lau,H;Dong,X;Chanthalavanh,P;Lay,O;Edwards,S;Hirankitti,A;Dapat,C
EPI2737921	HA	Australia	2023-Apr-01	EPI_ISL_18242347	A/Townsville/40/2023	Queensland Health Forensic and Scientific Services	WHO Collaborating Centre for Reference and Research on Influenza	Deng,Y-M; Barr,I; Spirason,N;Iannello,P;Lau,H;Dong,X;Chanthalavanh,P;Lay,O;Edwards,S;Hirankitti,A;Dapat,C
EPI2686084	HA	Australia	2023-Apr-17	EPI_ISL_18100528	A/Townsville/42/2023	Queensland Health Forensic and Scientific Services	WHO Collaborating Centre for Reference and Research on Influenza	Deng,Y-M; Barr,I; Spirason,N;Iannello,P;Lau,H;Dong,X;Chanthalavanh,P;Lay,O;Edwards,S;Hirankitti,A;Dapat,C
EPI2686081	HA	Australia	2023-Apr-05	EPI_ISL_18100527	A/Townsville/39/2023	Queensland Health Forensic and Scientific Services	WHO Collaborating Centre for Reference and Research on Influenza	Deng,Y-M; Barr,I; Spirason,N;Iannello,P;Lau,H;Dong,X;Chanthalavanh,P;Lay,O;Edwards,S;Hirankitti,A;Dapat,C
EPI2611486	HA	Australia	2023-Apr-17	EPI_ISL_17957624	A/Townsville/44/2023	Queensland Health Forensic and Scientific Services	WHO Collaborating Centre for Reference and Research on Influenza	Deng,Y-M; Barr,I; Spirason,N;Iannello,P;Lau,H;Dong,X;Chanthalavanh,P;Lay,O;Edwards,S;Hirankitti,A;Dapat,C
EPI2669796	HA	Australia	2023-Feb-19	EPI_ISL_18074090	A/Perth/75/2023	Pathwest QE II Medical Centre	WHO Collaborating Centre for Reference and Research on Influenza	Deng,Y-M; Barr,I; Spirason,N;Iannello,P;Lau,H;Dong,X;Chanthalavanh,P;Lay,O;Edwards,S;Hirankitti,A;Dapat,C
EPI2642933	HA	Australia	2023-Feb-21	EPI_ISL_18013034	A/Perth/80/2023	Pathwest QE II Medical Centre	WHO Collaborating Centre for Reference and Research on Influenza	Deng,Y-M; Barr,I; Spirason,N;Iannello,P;Lau,H;Dong,X;Chanthalavanh,P;Lay,O;Edwards,S;Hirankitti,A;Dapat,C
EPI3018443	HA	Australia	2023-Sep-14	EPI_ISL_18888230	A/Victoria/3007/2023	Monash Medical Centre	WHO Collaborating Centre for Reference and Research on Influenza	Deng,Y-M; Barr,I; Spirason,N;Iannello,P;Lau,H;Dong,X;Chanthalavanh,P;Lay,O;Edwards,S;Hirankitti,A;Dapat,C
EPI3007340	HA	Australia	2023-Sep-14	EPI_ISL_18876728	A/Victoria/3006/2023	Monash Medical Centre	WHO Collaborating Centre for Reference and Research on Influenza	Deng,Y-M; Barr,I; Spirason,N;Iannello,P;Lau,H;Dong,X;Chanthalavanh,P;Lay,O;Edwards,S;Hirankitti,A;Dapat,C
EPI3007338	HA	Australia	2023-Sep-14	EPI_ISL_18876728	A/Victoria/3006/2023	Monash Medical Centre	WHO Collaborating Centre for Reference and Research on Influenza	Deng,Y-M; Barr,I; Spirason,N;Iannello,P;Lau,H;Dong,X;Chanthalavanh,P;Lay,O;Edwards,S;Hirankitti,A;Dapat,C
EPI2972380	HA	Australia	2023-Oct-19	EPI_ISL_18849869	A/Victoria/3064/2023	Monash Medical Centre	WHO Collaborating Centre for Reference and Research on Influenza	Deng,Y-M; Barr,I; Spirason,N;Iannello,P;Lau,H;Dong,X;Chanthalavanh,P;Lay,O;Edwards,S;Hirankitti,A;Dapat,C
EPI2861241	HA	Australia	2023-Oct-23	EPI_ISL_18666932	A/Victoria/3030/2023	Monash Medical Centre	WHO Collaborating Centre for Reference and Research on Influenza	Deng,Y-M; Barr,I; Spirason,N;Iannello,P;Lau,H;Dong,X;Chanthalavanh,P;Lay,O;Edwards,S;Hirankitti,A;Dapat,C
EPI2861223	HA	Australia	2023-Oct-23	EPI_ISL_18666926	A/Victoria/3027/2023	Monash Medical Centre	WHO Collaborating Centre for Reference and Research on Influenza	Deng,Y-M; Barr,I; Spirason,N;Iannello,P;Lau,H;Dong,X;Chanthalavanh,P;Lay,O;Edwards,S;Hirankitti,A;Dapat,C
EPI2861217	HA	Australia	2023-Oct-21	EPI_ISL_18666924	A/Victoria/3026/2023	Monash Medical Centre	WHO Collaborating Centre for Reference and Research on Influenza	Deng,Y-M; Barr,I; Spirason,N;Iannello,P;Lau,H;Dong,X;Chanthalavanh,P;Lay,O;Edwards,S;Hirankitti,A;Dapat,C
EPI2861211	HA	Australia	2023-Oct-20	EPI_ISL_18666922	A/Victoria/3025/2023	Monash Medical Centre	WHO Collaborating Centre for Reference and Research on Influenza	Deng,Y-M; Barr,I; Spirason,N;Iannello,P;Lau,H;Dong,X;Chanthalavanh,P;Lay,O;Edwards,S;Hirankitti,A;Dapat,C
EPI2861205	HA	Australia	2023-Oct-18	EPI_ISL_18666920	A/Victoria/3024/2023	Monash Medical Centre	WHO Collaborating Centre for Reference and Research on Influenza	Deng,Y-M; Barr,I; Spirason,N;Iannello,P;Lau,H;Dong,X;Chanthalavanh,P;Lay,O;Edwards,S;Hirankitti,A;Dapat,C
EPI2861175	HA	Australia	2023-Oct-12	EPI_ISL_18666910	A/Victoria/3039/2023	Monash Medical Centre	WHO Collaborating Centre for Reference and Research on Influenza	Deng,Y-M; Barr,I; Spirason,N;Iannello,P;Lau,H;Dong,X;Chanthalavanh,P;Lay,O;Edwards,S;Hirankitti,A;Dapat,C
EPI2861169	HA	Australia	2023-Oct-10	EPI_ISL_18666908	A/Victoria/3038/2023	Monash Medical Centre	WHO Collaborating Centre for Reference and Research on Influenza	Deng,Y-M; Barr,I; Spirason,N;Iannello,P;Lau,H;Dong,X;Chanthalavanh,P;Lay,O;Edwards,S;Hirankitti,A;Dapat,C
EPI2861151	HA	Australia	2023-Oct-07	EPI_ISL_18666902	A/Victoria/3016/2023	Monash Medical Centre	WHO Collaborating Centre for Reference and Research on Influenza	Deng,Y-M; Barr,I; Spirason,N;Iannello,P;Lau,H;Dong,X;Chanthalavanh,P;Lay,O;Edwards,S;Hirankitti,A;Dapat,C
EPI2861145	HA	Australia	2023-Oct-07	EPI_ISL_18666900	A/Victoria/3015/2023	Monash Medical Centre	WHO Collaborating Centre for Reference and Research on Influenza	Deng,Y-M; Barr,I; Spirason,N;Iannello,P;Lau,H;Dong,X;Chanthalavanh,P;Lay,O;Edwards,S;Hirankitti,A;Dapat,C
EPI2861139	HA	Australia	2023-Oct-04	EPI_ISL_18666898	A/Victoria/3033/2023	Monash Medical Centre	WHO Collaborating Centre for Reference and Research on Influenza	Deng,Y-M; Barr,I; Spirason,N;Iannello,P;Lau,H;Dong,X;Chanthalavanh,P;Lay,O;Edwards,S;Hirankitti,A;Dapat,C
EPI2861133	HA	Australia	2023-Oct-02	EPI_ISL_18666895	A/Victoria/3013/2023	Monash Medical Centre	WHO Collaborating Centre for Reference and Research on Influenza	Deng,Y-M; Barr,I; Spirason,N;Iannello,P;Lau,H;Dong,X;Chanthalavanh,P;Lay,O;Edwards,S;Hirankitti,A;Dapat,C
EPI2861117	HA	Australia	2023-Sep-26	EPI_ISL_18666890	A/Victoria/3031/2023	Monash Medical Centre	WHO Collaborating Centre for Reference and Research on Influenza	Deng,Y-M; Barr,I; Spirason,N;Iannello,P;Lau,H;Dong,X;Chanthalavanh,P;Lay,O;Edwards,S;Hirankitti,A;Dapat,C
EPI2861105	HA	Australia	2023-Sep-12	EPI_ISL_18666886	A/Victoria/3005/2023	Monash Medical Centre	WHO Collaborating Centre for Reference and Research on Influenza	Deng,Y-M; Barr,I; Spirason,N;Iannello,P;Lau,H;Dong,X;Chanthalavanh,P;Lay,O;Edwards,S;Hirankitti,A;Dapat,C
EPI2818567	HA	Australia	2023-Sep-18	EPI_ISL_18604293	A/Victoria/2989/2023	Monash Medical Centre	WHO Collaborating Centre for Reference and Research on Influenza	Deng,Y-M; Barr,I; Spirason,N;Iannello,P;Lau,H;Dong,X;Chanthalavanh,P;Lay,O;Edwards,S;Hirankitti,A;Dapat,C
EPI2818561	HA	Australia	2023-Sep-14	EPI_ISL_18604291	A/Victoria/2985/2023	Monash Medical Centre	WHO Collaborating Centre for Reference and Research on Influenza	Deng,Y-M; Barr,I; Spirason,N;Iannello,P;Lau,H;Dong,X;Chanthalavanh,P;Lay,O;Edwards,S;Hirankitti,A;Dapat,C
EPI2818555	HA	Australia	2023-Sep-10	EPI_ISL_18604289	A/Victoria/2905/2023	Monash Medical Centre	WHO Collaborating Centre for Reference and Research on Influenza	Deng,Y-M; Barr,I; Spirason,N;Iannello,P;Lau,H;Dong,X;Chanthalavanh,P;Lay,O;Edwards,S;Hirankitti,A;Dapat,C
EPI2818552	HA	Australia	2023-Sep-05	EPI_ISL_18604288	A/Victoria/2901/2023	Monash Medical Centre	WHO Collaborating Centre for Reference and Research on Influenza	Deng,Y-M; Barr,I; Spirason,N;Iannello,P;Lau,H;Dong,X;Chanthalavanh,P;Lay,O;Edwards,S;Hirankitti,A;Dapat,C
EPI2818549	HA	Australia	2023-Sep-05	EPI_ISL_18604287	A/Victoria/2900/2023	Monash Medical Centre	WHO Collaborating Centre for Reference and Research on Influenza	Deng,Y-M; Barr,I; Spirason,N;Iannello,P;Lau,H;Dong,X;Chanthalavanh,P;Lay,O;Edwards,S;Hirankitti,A;Dapat,C
EPI2790173	HA	Australia	2023-Aug-10	EPI_ISL_18485005	A/Victoria/2345/2023	Monash Medical Centre	WHO Collaborating Centre for Reference and Research on Influenza	Deng,Y-M; Barr,I; Spirason,N;Iannello,P;Lau,H;Dong,X;Chanthalavanh,P;Lay,O;Edwards,S;Hirankitti,A;Dapat,C
EPI2743829	HA	Australia	2023-Jun-29	EPI_ISL_18246473	A/Victoria/2289/2023	Monash Medical Centre	WHO Collaborating Centre for Reference and Research on Influenza	Deng,Y-M; Barr,I; Spirason,N;Iannello,P;Lau,H;Dong,X;Chanthalavanh,P;Lay,O;Edwards,S;Hirankitti,A;Dapat,C
EPI2743707	HA	Australia	2023-Jun-12	EPI_ISL_18246432	A/Victoria/2228/2023	Monash Medical Centre	WHO Collaborating Centre for Reference and Research on Influenza	Deng,Y-M; Barr,I; Spirason,N;Iannello,P;Lau,H;Dong,X;Chanthalavanh,P;Lay,O;Edwards,S;Hirankitti,A;Dapat,C
EPI2738146	HA	Australia	2023-Apr-25	EPI_ISL_18242435	A/Victoria/916/2023	Monash Medical Centre	WHO Collaborating Centre for Reference and Research on Influenza	Deng,Y-M; Barr,I; Spirason,N;Iannello,P;Lau,H;Dong,X;Chanthalavanh,P;Lay,O;Edwards,S;Hirankitti,A;Dapat,C
EPI2738143	HA	Australia	2023-Apr-07	EPI_ISL_18242434	A/Victoria/813/2023	Monash Medical Centre	WHO Collaborating Centre for Reference and Research on Influenza	Deng,Y-M; Barr,I; Spirason,N;Iannello,P;Lau,H;Dong,X;Chanthalavanh,P;Lay,O;Edwards,S;Hirankitti,A;Dapat,C
EPI2737968	HA	Australia	2023-Jun-08	EPI_ISL_18242363	A/Victoria/2141/2023	Monash Medical Centre	WHO Collaborating Centre for Reference and Research on Influenza	Deng,Y-M; Barr,I; Spirason,N;Iannello,P;Lau,H;Dong,X;Chanthalavanh,P;Lay,O;Edwards,S;Hirankitti,A;Dapat,C
EPI2737956	HA	Australia	2023-May-24	EPI_ISL_18242359	A/Victoria/1079/2023	Monash Medical Centre	WHO Collaborating Centre for Reference and Research on Influenza	Deng,Y-M; Barr,I; Spirason,N;Iannello,P;Lau,H;Dong,X;Chanthalavanh,P;Lay,O;Edwards,S;Hirankitti,A;Dapat,C
EPI2724884	HA	Australia	2023-May-24	EPI_ISL_18214662	A/Victoria/1075/2023	Monash Medical Centre	WHO Collaborating Centre for Reference and Research on Influenza	Deng,Y-M; Barr,I; Spirason,N;Iannello,P;Lau,H;Dong,X;Chanthalavanh,P;Lay,O;Edwards,S;Hirankitti,A;Dapat,C
EPI2719709	HA	Australia	2023-Apr-05	EPI_ISL_18165361	A/Victoria/775/2023	Monash Medical Centre	WHO Collaborating Centre for Reference and Research on Influenza	Deng,Y-M; Barr,I; Spirason,N;Iannello,P;Lau,H;Dong,X;Chanthalavanh,P;Lay,O;Edwards,S;Hirankitti,A;Dapat,C
EPI2698695	HA	Australia	2023-May-05	EPI_ISL_18127012	A/Victoria/967/2023	Monash Medical Centre	WHO Collaborating Centre for Reference and Research on Influenza	Deng,Y-M; Barr,I; Spirason,N;Iannello,P;Lau,H;Dong,X;Chanthalavanh,P;Lay,O;Edwards,S;Hirankitti,A;Dapat,C
EPI2622297	HA	Australia	2023-Apr-08	EPI_ISL_17981963	A/Victoria/613/2023	Monash Medical Centre	WHO Collaborating Centre for Reference and Research on Influenza	Deng,Y-M; Barr,I; Spirason,N;Iannello,P;Lau,H;Dong,X;Chanthalavanh,P;Lay,O;Edwards,S;Hirankitti,A;Dapat,C
EPI2600668	HA	Australia	2023-Apr-08	EPI_ISL_17811527	A/Victoria/612/2023	Monash Medical Centre	WHO Collaborating Centre for Reference and Research on Influenza	Deng,Y-M; Barr,I; Spirason,N;Iannello,P;Lau,H;Dong,X;Chanthalavanh,P;Lay,O;Edwards,S;Hirankitti,A;Dapat,C
EPI2738023	HA	Australia	2023-May-20	EPI_ISL_18242381	A/Sydney/238/2023	Prince of Wales Hospital	WHO Collaborating Centre for Reference and Research on Influenza	Deng,Y-M; Barr,I; Spirason,N;Iannello,P;Lau,H;Dong,X;Chanthalavanh,P;Lay,O;Edwards,S;Hirankitti,A;Dapat,C
EPI2738008	HA	Australia	2023-May-07	EPI_ISL_18242376	A/Sydney/211/2023	Prince of Wales Hospital	WHO Collaborating Centre for Reference and Research on Influenza	Deng,Y-M; Barr,I; Spirason,N;Iannello,P;Lau,H;Dong,X;Chanthalavanh,P;Lay,O;Edwards,S;Hirankitti,A;Dapat,C
EPI2737915	HA	Australia	2023-May-21	EPI_ISL_18242345	A/Sydney/257/2023	Prince of Wales Hospital	WHO Collaborating Centre for Reference and Research on Influenza	Deng,Y-M; Barr,I; Spirason,N;Iannello,P;Lau,H;Dong,X;Chanthalavanh,P;Lay,O;Edwards,S;Hirankitti,A;Dapat,C
EPI2737909	HA	Australia	2023-May-20	EPI_ISL_18242343	A/Sydney/242/2023	Prince of Wales Hospital	WHO Collaborating Centre for Reference and Research on Influenza	Deng,Y-M; Barr,I; Spirason,N;Iannello,P;Lau,H;Dong,X;Chanthalavanh,P;Lay,O;Edwards,S;Hirankitti,A;Dapat,C
EPI2737897	HA	Australia	2023-May-30	EPI_ISL_18242339	A/Sydney/286/2023	Prince of Wales Hospital	WHO Collaborating Centre for Reference and Research on Influenza	Deng,Y-M; Barr,I; Spirason,N;Iannello,P;Lau,H;Dong,X;Chanthalavanh,P;Lay,O;Edwards,S;Hirankitti,A;Dapat,C
EPI2719713	HA	Australia	2023-May-23	EPI_ISL_18165362	A/Sydney/250/2023	Prince of Wales Hospital	WHO Collaborating Centre for Reference and Research on Influenza	Deng,Y-M; Barr,I; Spirason,N;Iannello,P;Lau,H;Dong,X;Chanthalavanh,P;Lay,O;Edwards,S;Hirankitti,A;Dapat,C
EPI2719631	HA	Australia	2023-Jun-23	EPI_ISL_18165340	A/Sydney/510/2023	Prince of Wales Hospital	WHO Collaborating Centre for Reference and Research on Influenza	Deng,Y-M; Barr,I; Spirason,N;Iannello,P;Lau,H;Dong,X;Chanthalavanh,P;Lay,O;Edwards,S;Hirankitti,A;Dapat,C
EPI2719623	HA	Australia	2023-Jun-24	EPI_ISL_18165338	A/Sydney/513/2023	Prince of Wales Hospital	WHO Collaborating Centre for Reference and Research on Influenza	Deng,Y-M; Barr,I; Spirason,N;Iannello,P;Lau,H;Dong,X;Chanthalavanh,P;Lay,O;Edwards,S;Hirankitti,A;Dapat,C
EPI2719615	HA	Australia	2023-Jun-24	EPI_ISL_18165336	A/Sydney/514/2023	Prince of Wales Hospital	WHO Collaborating Centre for Reference and Research on Influenza	Deng,Y-M; Barr,I; Spirason,N;Iannello,P;Lau,H;Dong,X;Chanthalavanh,P;Lay,O;Edwards,S;Hirankitti,A;Dapat,C
EPI2719607	HA	Australia	2023-Jun-27	EPI_ISL_18165334	A/Sydney/543/2023	Prince of Wales Hospital	WHO Collaborating Centre for Reference and Research on Influenza	Deng,Y-M; Barr,I; Spirason,N;Iannello,P;Lau,H;Dong,X;Chanthalavanh,P;Lay,O;Edwards,S;Hirankitti,A;Dapat,C
EPI2719599	HA	Australia	2023-Jun-27	EPI_ISL_18165332	A/Sydney/536/2023	Prince of Wales Hospital	WHO Collaborating Centre for Reference and Research on Influenza	Deng,Y-M; Barr,I; Spirason,N;Iannello,P;Lau,H;Dong,X;Chanthalavanh,P;Lay,O;Edwards,S;Hirankitti,A;Dapat,C
EPI2662443	HA	Australia	2023-May-28	EPI_ISL_18051534	A/Sydney/279/2023	Prince of Wales Hospital	WHO Collaborating Centre for Reference and Research on Influenza	Deng,Y-M; Barr,I; Spirason,N;Iannello,P;Lau,H;Dong,X;Chanthalavanh,P;Lay,O;Edwards,S;Hirankitti,A;Dapat,C
EPI2642957	HA	Australia	2023-May-23	EPI_ISL_18013037	A/Sydney/252/2023	Prince of Wales Hospital	WHO Collaborating Centre for Reference and Research on Influenza	Deng,Y-M; Barr,I; Spirason,N;Iannello,P;Lau,H;Dong,X;Chanthalavanh,P;Lay,O;Edwards,S;Hirankitti,A;Dapat,C
EPI2785896	HA	Australia	2023-Aug-07	EPI_ISL_18465607	A/Sydney/749/2023	Childrens Hospital Westmead	WHO Collaborating Centre for Reference and Research on Influenza	Deng,Y-M; Barr,I; Spirason,N;Iannello,P;Lau,H;Dong,X;Chanthalavanh,P;Lay,O;Edwards,S;Hirankitti,A;Dapat,C
EPI2785880	HA	Australia	2023-Aug-05	EPI_ISL_18465605	A/Sydney/746/2023	Childrens Hospital Westmead	WHO Collaborating Centre for Reference and Research on Influenza	Deng,Y-M; Barr,I; Spirason,N;Iannello,P;Lau,H;Dong,X;Chanthalavanh,P;Lay,O;Edwards,S;Hirankitti,A;Dapat,C
EPI2743826	HA	Australia	2023-Aug-24	EPI_ISL_18246472	A/Sydney/767/2023	Childrens Hospital Westmead	WHO Collaborating Centre for Reference and Research on Influenza	Deng,Y-M; Barr,I; Spirason,N;Iannello,P;Lau,H;Dong,X;Chanthalavanh,P;Lay,O;Edwards,S;Hirankitti,A;Dapat,C
EPI2743823	HA	Australia	2023-Aug-22	EPI_ISL_18246471	A/Sydney/765/2023	Childrens Hospital Westmead	WHO Collaborating Centre for Reference and Research on Influenza	Deng,Y-M; Barr,I; Spirason,N;Iannello,P;Lau,H;Dong,X;Chanthalavanh,P;Lay,O;Edwards,S;Hirankitti,A;Dapat,C
EPI2724869	HA	Australia	2023-Jul-29	EPI_ISL_18214657	A/Sydney/710/2023	Childrens Hospital Westmead	WHO Collaborating Centre for Reference and Research on Influenza	Deng,Y-M; Barr,I; Spirason,N;Iannello,P;Lau,H;Dong,X;Chanthalavanh,P;Lay,O;Edwards,S;Hirankitti,A;Dapat,C
EPI2724866	HA	Australia	2023-Jul-29	EPI_ISL_18214656	A/Sydney/709/2023	Childrens Hospital Westmead	WHO Collaborating Centre for Reference and Research on Influenza	Deng,Y-M; Barr,I; Spirason,N;Iannello,P;Lau,H;Dong,X;Chanthalavanh,P;Lay,O;Edwards,S;Hirankitti,A;Dapat,C
EPI2724860	HA	Australia	2023-Jul-27	EPI_ISL_18214654	A/Sydney/706/2023	Childrens Hospital Westmead	WHO Collaborating Centre for Reference and Research on Influenza	Deng,Y-M; Barr,I; Spirason,N;Iannello,P;Lau,H;Dong,X;Chanthalavanh,P;Lay,O;Edwards,S;Hirankitti,A;Dapat,C
EPI2724842	HA	Australia	2023-Jul-12	EPI_ISL_18214648	A/Sydney/651/2023	Childrens Hospital Westmead	WHO Collaborating Centre for Reference and Research on Influenza	Deng,Y-M; Barr,I; Spirason,N;Iannello,P;Lau,H;Dong,X;Chanthalavanh,P;Lay,O;Edwards,S;Hirankitti,A;Dapat,C
EPI2724698	HA	Australia	2023-Jun-20	EPI_ISL_18214600	A/Sydney/584/2023	Childrens Hospital Westmead	WHO Collaborating Centre for Reference and Research on Influenza	Deng,Y-M; Barr,I; Spirason,N;Iannello,P;Lau,H;Dong,X;Chanthalavanh,P;Lay,O;Edwards,S;Hirankitti,A;Dapat,C
EPI2719535	HA	Australia	2023-Jul-17	EPI_ISL_18165316	A/Sydney/669/2023	Childrens Hospital Westmead	WHO Collaborating Centre for Reference and Research on Influenza	Deng,Y-M; Barr,I; Spirason,N;Iannello,P;Lau,H;Dong,X;Chanthalavanh,P;Lay,O;Edwards,S;Hirankitti,A;Dapat,C
EPI2611432	HA	Australia	2023-May-29	EPI_ISL_17957606	A/Sydney/160/2023	Childrens Hospital Westmead	WHO Collaborating Centre for Reference and Research on Influenza	Deng,Y-M; Barr,I; Spirason,N;Iannello,P;Lau,H;Dong,X;Chanthalavanh,P;Lay,O;Edwards,S;Hirankitti,A;Dapat,C
EPI2600653	HA	Australia	2023-Apr-15	EPI_ISL_17811522	A/Sydney/87/2023	Childrens Hospital Westmead	WHO Collaborating Centre for Reference and Research on Influenza	Deng,Y-M; Barr,I; Spirason,N;Iannello,P;Lau,H;Dong,X;Chanthalavanh,P;Lay,O;Edwards,S;Hirankitti,A;Dapat,C
EPI2766890	HA	Australia	2023-Aug-31	EPI_ISL_18365731	A/Sydney/770/2023	Clinical Virology Unit, CDIM	WHO Collaborating Centre for Reference and Research on Influenza	Deng,Y-M; Barr,I; Spirason,N;Iannello,P;Lau,H;Dong,X;Chanthalavanh,P;Lay,O;Edwards,S;Hirankitti,A;Dapat,C
EPI2686140	HA	Australia	2023-Jun-30	EPI_ISL_18100547	A/Victoria/1768/2023	Austin Health	WHO Collaborating Centre for Reference and Research on Influenza	Deng,Y-M; Barr,I; Spirason,N;Iannello,P;Lau,H;Dong,X;Chanthalavanh,P;Lay,O;Edwards,S;Hirankitti,A;Dapat,C
EPI2686112	HA	Australia	2023-May-27	EPI_ISL_18100538	A/Victoria/1033/2023	Austin Health	WHO Collaborating Centre for Reference and Research on Influenza	Deng,Y-M; Barr,I; Spirason,N;Iannello,P;Lau,H;Dong,X;Chanthalavanh,P;Lay,O;Edwards,S;Hirankitti,A;Dapat,C
EPI2686111	HA	Australia	2023-Jun-02	EPI_ISL_18100537	A/Victoria/1215/2023	Austin Health	WHO Collaborating Centre for Reference and Research on Influenza	Deng,Y-M; Barr,I; Spirason,N;Iannello,P;Lau,H;Dong,X;Chanthalavanh,P;Lay,O;Edwards,S;Hirankitti,A;Dapat,C
EPI2600662	HA	Australia	2023-Apr-25	EPI_ISL_17811525	A/Victoria/547/2023	Austin Health	WHO Collaborating Centre for Reference and Research on Influenza	Deng,Y-M; Barr,I; Spirason,N;Iannello,P;Lau,H;Dong,X;Chanthalavanh,P;Lay,O;Edwards,S;Hirankitti,A;Dapat,C
EPI2600624	HA	Australia	2023-Mar-10	EPI_ISL_17811512	A/Victoria/188/2023	Austin Health	WHO Collaborating Centre for Reference and Research on Influenza	Deng,Y-M; Barr,I; Spirason,N;Iannello,P;Lau,H;Dong,X;Chanthalavanh,P;Lay,O;Edwards,S;Hirankitti,A;Dapat,C
EPI2737837	HA	Australia	2023-Jul-24	EPI_ISL_18242319	A/Victoria/2129/2023	Royal Chidrens Hospital	WHO Collaborating Centre for Reference and Research on Influenza	Deng,Y-M; Barr,I; Spirason,N;Iannello,P;Lau,H;Dong,X;Chanthalavanh,P;Lay,O;Edwards,S;Hirankitti,A;Dapat,C
EPI3018451	HA	Australia	2023-Dec-10	EPI_ISL_18888231	A/Victoria/3122/2023	Royal Melbourne Hospital	WHO Collaborating Centre for Reference and Research on Influenza	Deng,Y-M; Barr,I; Spirason,N;Iannello,P;Lau,H;Dong,X;Chanthalavanh,P;Lay,O;Edwards,S;Hirankitti,A;Dapat,C
EPI3006957	HA	Australia	2023-Dec-16	EPI_ISL_18876589	A/Victoria/3169/2023	Royal Melbourne Hospital	WHO Collaborating Centre for Reference and Research on Influenza	Deng,Y-M; Barr,I; Spirason,N;Iannello,P;Lau,H;Dong,X;Chanthalavanh,P;Lay,O;Edwards,S;Hirankitti,A;Dapat,C
EPI3006784	HA	Australia	2023-Dec-20	EPI_ISL_18876526	A/Victoria/3192/2023	Royal Melbourne Hospital	WHO Collaborating Centre for Reference and Research on Influenza	Deng,Y-M; Barr,I; Spirason,N;Iannello,P;Lau,H;Dong,X;Chanthalavanh,P;Lay,O;Edwards,S;Hirankitti,A;Dapat,C
EPI2976800	HA	Australia	2023-Dec-09	EPI_ISL_18852953	A/Victoria/3180/2023	Royal Melbourne Hospital	WHO Collaborating Centre for Reference and Research on Influenza	Deng,Y-M; Barr,I; Spirason,N;Iannello,P;Lau,H;Dong,X;Chanthalavanh,P;Lay,O;Edwards,S;Hirankitti,A;Dapat,C
EPI2976797	HA	Australia	2023-Dec-07	EPI_ISL_18852952	A/Victoria/3186/2023	Royal Melbourne Hospital	WHO Collaborating Centre for Reference and Research on Influenza	Deng,Y-M; Barr,I; Spirason,N;Iannello,P;Lau,H;Dong,X;Chanthalavanh,P;Lay,O;Edwards,S;Hirankitti,A;Dapat,C
EPI2972500	HA	Australia	2023-Dec-08	EPI_ISL_18849884	A/Victoria/3131/2023	Royal Melbourne Hospital	WHO Collaborating Centre for Reference and Research on Influenza	Deng,Y-M; Barr,I; Spirason,N;Iannello,P;Lau,H;Dong,X;Chanthalavanh,P;Lay,O;Edwards,S;Hirankitti,A;Dapat,C
EPI2972492	HA	Australia	2023-Dec-12	EPI_ISL_18849883	A/Victoria/3125/2023	Royal Melbourne Hospital	WHO Collaborating Centre for Reference and Research on Influenza	Deng,Y-M; Barr,I; Spirason,N;Iannello,P;Lau,H;Dong,X;Chanthalavanh,P;Lay,O;Edwards,S;Hirankitti,A;Dapat,C
EPI2972436	HA	Australia	2023-Dec-12	EPI_ISL_18849876	A/Victoria/3126/2023	Royal Melbourne Hospital	WHO Collaborating Centre for Reference and Research on Influenza	Deng,Y-M; Barr,I; Spirason,N;Iannello,P;Lau,H;Dong,X;Chanthalavanh,P;Lay,O;Edwards,S;Hirankitti,A;Dapat,C
EPI2972428	HA	Australia	2023-Dec-12	EPI_ISL_18849875	A/Victoria/3124/2023	Royal Melbourne Hospital	WHO Collaborating Centre for Reference and Research on Influenza	Deng,Y-M; Barr,I; Spirason,N;Iannello,P;Lau,H;Dong,X;Chanthalavanh,P;Lay,O;Edwards,S;Hirankitti,A;Dapat,C
EPI2972404	HA	Australia	2023-Dec-09	EPI_ISL_18849872	A/Victoria/3158/2023	Royal Melbourne Hospital	WHO Collaborating Centre for Reference and Research on Influenza	Deng,Y-M; Barr,I; Spirason,N;Iannello,P;Lau,H;Dong,X;Chanthalavanh,P;Lay,O;Edwards,S;Hirankitti,A;Dapat,C
EPI2972396	HA	Australia	2023-Dec-11	EPI_ISL_18849871	A/Victoria/3157/2023	Royal Melbourne Hospital	WHO Collaborating Centre for Reference and Research on Influenza	Deng,Y-M; Barr,I; Spirason,N;Iannello,P;Lau,H;Dong,X;Chanthalavanh,P;Lay,O;Edwards,S;Hirankitti,A;Dapat,C
EPI2898336	HA	Australia	2023-Oct-29	EPI_ISL_18739980	A/Victoria/2962/2023	Royal Melbourne Hospital	WHO Collaborating Centre for Reference and Research on Influenza	Deng,Y-M; Barr,I; Spirason,N;Iannello,P;Lau,H;Dong,X;Chanthalavanh,P;Lay,O;Edwards,S;Hirankitti,A;Dapat,C
EPI2861280	HA	Australia	2023-Dec-04	EPI_ISL_18666945	A/Victoria/3118/2023	Royal Melbourne Hospital	WHO Collaborating Centre for Reference and Research on Influenza	Deng,Y-M; Barr,I; Spirason,N;Iannello,P;Lau,H;Dong,X;Chanthalavanh,P;Lay,O;Edwards,S;Hirankitti,A;Dapat,C
EPI2861274	HA	Australia	2023-Nov-24	EPI_ISL_18666943	A/Victoria/3099/2023	Royal Melbourne Hospital	WHO Collaborating Centre for Reference and Research on Influenza	Deng,Y-M; Barr,I; Spirason,N;Iannello,P;Lau,H;Dong,X;Chanthalavanh,P;Lay,O;Edwards,S;Hirankitti,A;Dapat,C
EPI2818488	HA	Australia	2023-Nov-29	EPI_ISL_18604262	A/Victoria/3063/2023	Royal Melbourne Hospital	WHO Collaborating Centre for Reference and Research on Influenza	Deng,Y-M; Barr,I; Spirason,N;Iannello,P;Lau,H;Dong,X;Chanthalavanh,P;Lay,O;Edwards,S;Hirankitti,A;Dapat,C
EPI2818482	HA	Australia	2023-Nov-27	EPI_ISL_18604260	A/Victoria/3061/2023	Royal Melbourne Hospital	WHO Collaborating Centre for Reference and Research on Influenza	Deng,Y-M; Barr,I; Spirason,N;Iannello,P;Lau,H;Dong,X;Chanthalavanh,P;Lay,O;Edwards,S;Hirankitti,A;Dapat,C
EPI2818476	HA	Australia	2023-Nov-25	EPI_ISL_18604258	A/Victoria/3058/2023	Royal Melbourne Hospital	WHO Collaborating Centre for Reference and Research on Influenza	Deng,Y-M; Barr,I; Spirason,N;Iannello,P;Lau,H;Dong,X;Chanthalavanh,P;Lay,O;Edwards,S;Hirankitti,A;Dapat,C
EPI2818419	HA	Australia	2023-Nov-20	EPI_ISL_18604238	A/Victoria/3055/2023	Royal Melbourne Hospital	WHO Collaborating Centre for Reference and Research on Influenza	Deng,Y-M; Barr,I; Spirason,N;Iannello,P;Lau,H;Dong,X;Chanthalavanh,P;Lay,O;Edwards,S;Hirankitti,A;Dapat,C
EPI2818414	HA	Australia	2023-Nov-15	EPI_ISL_18604236	A/Victoria/3051/2023	Royal Melbourne Hospital	WHO Collaborating Centre for Reference and Research on Influenza	Deng,Y-M; Barr,I; Spirason,N;Iannello,P;Lau,H;Dong,X;Chanthalavanh,P;Lay,O;Edwards,S;Hirankitti,A;Dapat,C
EPI2818410	HA	Australia	2023-Nov-19	EPI_ISL_18604235	A/Victoria/3053/2023	Royal Melbourne Hospital	WHO Collaborating Centre for Reference and Research on Influenza	Deng,Y-M; Barr,I; Spirason,N;Iannello,P;Lau,H;Dong,X;Chanthalavanh,P;Lay,O;Edwards,S;Hirankitti,A;Dapat,C
EPI2818404	HA	Australia	2023-Nov-15	EPI_ISL_18604233	A/Victoria/3052/2023	Royal Melbourne Hospital	WHO Collaborating Centre for Reference and Research on Influenza	Deng,Y-M; Barr,I; Spirason,N;Iannello,P;Lau,H;Dong,X;Chanthalavanh,P;Lay,O;Edwards,S;Hirankitti,A;Dapat,C
EPI2743853	HA	Australia	2023-Aug-21	EPI_ISL_18246481	A/Victoria/2416/2023	Royal Melbourne Hospital	WHO Collaborating Centre for Reference and Research on Influenza	Deng,Y-M; Barr,I; Spirason,N;Iannello,P;Lau,H;Dong,X;Chanthalavanh,P;Lay,O;Edwards,S;Hirankitti,A;Dapat,C
EPI2743850	HA	Australia	2023-Aug-17	EPI_ISL_18246480	A/Victoria/2418/2023	Royal Melbourne Hospital	WHO Collaborating Centre for Reference and Research on Influenza	Deng,Y-M; Barr,I; Spirason,N;Iannello,P;Lau,H;Dong,X;Chanthalavanh,P;Lay,O;Edwards,S;Hirankitti,A;Dapat,C
EPI2737936	HA	Australia	2023-Jul-31	EPI_ISL_18242352	A/Victoria/2124/2023	Royal Melbourne Hospital	WHO Collaborating Centre for Reference and Research on Influenza	Deng,Y-M; Barr,I; Spirason,N;Iannello,P;Lau,H;Dong,X;Chanthalavanh,P;Lay,O;Edwards,S;Hirankitti,A;Dapat,C
EPI2737801	HA	Australia	2023-Aug-07	EPI_ISL_18242307	A/Victoria/2374/2023	Royal Melbourne Hospital	WHO Collaborating Centre for Reference and Research on Influenza	Deng,Y-M; Barr,I; Spirason,N;Iannello,P;Lau,H;Dong,X;Chanthalavanh,P;Lay,O;Edwards,S;Hirankitti,A;Dapat,C
EPI2737795	HA	Australia	2023-Aug-06	EPI_ISL_18242305	A/Victoria/2375/2023	Royal Melbourne Hospital	WHO Collaborating Centre for Reference and Research on Influenza	Deng,Y-M; Barr,I; Spirason,N;Iannello,P;Lau,H;Dong,X;Chanthalavanh,P;Lay,O;Edwards,S;Hirankitti,A;Dapat,C
EPI2724653	HA	Australia	2023-Jul-30	EPI_ISL_18214585	A/Victoria/2122/2023	Royal Melbourne Hospital	WHO Collaborating Centre for Reference and Research on Influenza	Deng,Y-M; Barr,I; Spirason,N;Iannello,P;Lau,H;Dong,X;Chanthalavanh,P;Lay,O;Edwards,S;Hirankitti,A;Dapat,C
EPI2600672	HA	Australia	2023-May-20	EPI_ISL_17811528	A/Victoria/1014/2023	Royal Melbourne Hospital	WHO Collaborating Centre for Reference and Research on Influenza	Deng,Y-M; Barr,I; Spirason,N;Iannello,P;Lau,H;Dong,X;Chanthalavanh,P;Lay,O;Edwards,S;Hirankitti,A;Dapat,C
EPI2600621	HA	Australia	2023-Mar-21	EPI_ISL_17811511	A/Victoria/242/2023	Royal Melbourne Hospital	WHO Collaborating Centre for Reference and Research on Influenza	Deng,Y-M; Barr,I; Spirason,N;Iannello,P;Lau,H;Dong,X;Chanthalavanh,P;Lay,O;Edwards,S;Hirankitti,A;Dapat,C
EPI3007316	HA	Australia	2023-Dec-06	EPI_ISL_18876723	A/Victoria/3234B/2023	Alfred Hospital	WHO Collaborating Centre for Reference and Research on Influenza	Deng,Y-M; Barr,I; Spirason,N;Iannello,P;Lau,H;Dong,X;Chanthalavanh,P;Lay,O;Edwards,S;Hirankitti,A;Dapat,C
EPI3007313	HA	Australia	2023-Nov-27	EPI_ISL_18876722	A/Victoria/3234A/2023	Alfred Hospital	WHO Collaborating Centre for Reference and Research on Influenza	Deng,Y-M; Barr,I; Spirason,N;Iannello,P;Lau,H;Dong,X;Chanthalavanh,P;Lay,O;Edwards,S;Hirankitti,A;Dapat,C
EPI3007009	HA	Australia	2023-Nov-13	EPI_ISL_18876610	A/Victoria/3234/2023	Alfred Hospital	WHO Collaborating Centre for Reference and Research on Influenza	Deng,Y-M; Barr,I; Spirason,N;Iannello,P;Lau,H;Dong,X;Chanthalavanh,P;Lay,O;Edwards,S;Hirankitti,A;Dapat,C
EPI2818485	HA	Australia	2023-Jun-18	EPI_ISL_18604261	A/Victoria/1598/2023	Alfred Hospital	WHO Collaborating Centre for Reference and Research on Influenza	Deng,Y-M; Barr,I; Spirason,N;Iannello,P;Lau,H;Dong,X;Chanthalavanh,P;Lay,O;Edwards,S;Hirankitti,A;Dapat,C
EPI2622281	HA	Australia	2023-Apr-03	EPI_ISL_17981961	A/Victoria/502/2023	Alfred Hospital	WHO Collaborating Centre for Reference and Research on Influenza	Deng,Y-M; Barr,I; Spirason,N;Iannello,P;Lau,H;Dong,X;Chanthalavanh,P;Lay,O;Edwards,S;Hirankitti,A;Dapat,C
EPI2600642	HA	Australia	2023-Mar-24	EPI_ISL_17811518	A/Victoria/283/2023	Alfred Hospital	WHO Collaborating Centre for Reference and Research on Influenza	Deng,Y-M; Barr,I; Spirason,N;Iannello,P;Lau,H;Dong,X;Chanthalavanh,P;Lay,O;Edwards,S;Hirankitti,A;Dapat,C
EPI2600636	HA	Australia	2023-Mar-18	EPI_ISL_17811516	A/Victoria/276/2023	Alfred Hospital	WHO Collaborating Centre for Reference and Research on Influenza	Deng,Y-M; Barr,I; Spirason,N;Iannello,P;Lau,H;Dong,X;Chanthalavanh,P;Lay,O;Edwards,S;Hirankitti,A;Dapat,C
EPI2737974	HA	Australia	2023-Jun-08	EPI_ISL_18242365	A/Victoria/2384/2023	VIC - Australian Clinical Labs (ACL) - Geelong	WHO Collaborating Centre for Reference and Research on Influenza	Deng,Y-M; Barr,I; Spirason,N;Iannello,P;Lau,H;Dong,X;Chanthalavanh,P;Lay,O;Edwards,S;Hirankitti,A;Dapat,C
EPI2724890	HA	Australia	2023-Jul-13	EPI_ISL_18214664	A/Victoria/2195/2023	VIC - Australian Clinical Labs (ACL) - Geelong	WHO Collaborating Centre for Reference and Research on Influenza	Deng,Y-M; Barr,I; Spirason,N;Iannello,P;Lau,H;Dong,X;Chanthalavanh,P;Lay,O;Edwards,S;Hirankitti,A;Dapat,C
EPI2699030	HA	Australia	2023-Jul-04	EPI_ISL_18127190	A/Victoria/1931/2023	VIC - Australian Clinical Labs (ACL) - Geelong	WHO Collaborating Centre for Reference and Research on Influenza	Deng,Y-M; Barr,I; Spirason,N;Iannello,P;Lau,H;Dong,X;Chanthalavanh,P;Lay,O;Edwards,S;Hirankitti,A;Dapat,C
EPI2686213	HA	Australia	2023-Jul-07	EPI_ISL_18100706	A/Victoria/1933/2023	VIC - Australian Clinical Labs (ACL) - Geelong	WHO Collaborating Centre for Reference and Research on Influenza	Deng,Y-M; Barr,I; Spirason,N;Iannello,P;Lau,H;Dong,X;Chanthalavanh,P;Lay,O;Edwards,S;Hirankitti,A;Dapat,C
EPI2737984	HA	Australia	2023-Jul-29	EPI_ISL_18242368	A/Victoria/2107/2023	4Cyte Pathology	WHO Collaborating Centre for Reference and Research on Influenza	Deng,Y-M; Barr,I; Spirason,N;Iannello,P;Lau,H;Dong,X;Chanthalavanh,P;Lay,O;Edwards,S;Hirankitti,A;Dapat,C
EPI2686143	HA	Australia	2023-Jun-30	EPI_ISL_18100548	A/Sydney/443/2023	4Cyte Pathology	WHO Collaborating Centre for Reference and Research on Influenza	Deng,Y-M; Barr,I; Spirason,N;Iannello,P;Lau,H;Dong,X;Chanthalavanh,P;Lay,O;Edwards,S;Hirankitti,A;Dapat,C
EPI2743993	HA	Australia	2023-Jul-07	EPI_ISL_18246501	A/Townsville/68/2023	Pathology Queensland Cairns laboratory	WHO Collaborating Centre for Reference and Research on Influenza	Deng,Y-M; Barr,I; Spirason,N;Iannello,P;Lau,H;Dong,X;Chanthalavanh,P;Lay,O;Edwards,S;Hirankitti,A;Dapat,C
EPI2721783	HA	United States	2023-Aug-08	EPI_ISL_18169063	A/Michigan/UOM10052748334/2023	University of Michigan Clinical Microbiology Laboratory	University of Michigan
EPI2721768	HA	United States	2023-Jul-19	EPI_ISL_18169061	A/Michigan/UOM10052407968/2023	University of Michigan Clinical Microbiology Laboratory	University of Michigan
EPI2701739	HA	India	2023-Mar-01	EPI_ISL_18131275	A/India/GIHSN-HCL023127101401/2023	Sher-i-Kashmir Institute of Medical Sciences	CNR Virus des Infections Respiratoires, France SUD	Koul,Parvaiz; Yousuf,Aadil; Mir,Hyder; Simon,Bruno; Bal,Antonin; Boyer,Theophile; Destras,Gregory; Burfin,Gwendolyne; Regue,Hadrien; Semanas,Quentin; Valette,Martine; Lina,Bruno; Josset,Laurence
EPI2701732	HA	India	2023-Feb-23	EPI_ISL_18131274	A/India/GIHSN-HCL023127093101/2023	Sher-i-Kashmir Institute of Medical Sciences	CNR Virus des Infections Respiratoires, France SUD	Koul,Parvaiz; Yousuf,Aadil; Mir,Hyder; Simon,Bruno; Bal,Antonin; Boyer,Theophile; Destras,Gregory; Burfin,Gwendolyne; Regue,Hadrien; Semanas,Quentin; Valette,Martine; Lina,Bruno; Josset,Laurence
EPI2701725	HA	India	2023-Feb-21	EPI_ISL_18131273	A/India/GIHSN-HCL023127087901/2023	Sher-i-Kashmir Institute of Medical Sciences	CNR Virus des Infections Respiratoires, France SUD	Koul,Parvaiz; Yousuf,Aadil; Mir,Hyder; Simon,Bruno; Bal,Antonin; Boyer,Theophile; Destras,Gregory; Burfin,Gwendolyne; Regue,Hadrien; Semanas,Quentin; Valette,Martine; Lina,Bruno; Josset,Laurence
EPI2701717	HA	India	2023-Feb-17	EPI_ISL_18131272	A/India/GIHSN-HCL023127084901/2023	Sher-i-Kashmir Institute of Medical Sciences	CNR Virus des Infections Respiratoires, France SUD	Koul,Parvaiz; Yousuf,Aadil; Mir,Hyder; Simon,Bruno; Bal,Antonin; Boyer,Theophile; Destras,Gregory; Burfin,Gwendolyne; Regue,Hadrien; Semanas,Quentin; Valette,Martine; Lina,Bruno; Josset,Laurence
EPI2701702	HA	India	2023-Feb-08	EPI_ISL_18131270	A/India/GIHSN-HCL023127048101/2023	Sher-i-Kashmir Institute of Medical Sciences	CNR Virus des Infections Respiratoires, France SUD	Bruno Simon, Antonin Bal, Theophile Boyer, Gregory Destras, Gwendolyne Burfin, Hadrien Regue, Quentin Semanas, Martine Valette, Bruno Lina, Laurence Josset
EPI2701686	HA	India	2023-Feb-03	EPI_ISL_18131268	A/India/GIHSN-HCL023127037801/2023	Sher-i-Kashmir Institute of Medical Sciences	CNR Virus des Infections Respiratoires, France SUD	Koul,Parvaiz; Yousuf,Aadil; Mir,Hyder; Simon,Bruno; Bal,Antonin; Boyer,Theophile; Destras,Gregory; Burfin,Gwendolyne; Regue,Hadrien; Semanas,Quentin; Valette,Martine; Lina,Bruno; Josset,Laurence
EPI2701678	HA	India	2023-Jan-24	EPI_ISL_18131267	A/India/GIHSN-HCL023127033201/2023	Sher-i-Kashmir Institute of Medical Sciences	CNR Virus des Infections Respiratoires, France SUD	Koul,Parvaiz; Yousuf,Aadil; Mir,Hyder; Simon,Bruno; Bal,Antonin; Boyer,Theophile; Destras,Gregory; Burfin,Gwendolyne; Regue,Hadrien; Semanas,Quentin; Valette,Martine; Lina,Bruno; Josset,Laurence
EPI2386966	HA	India	2023-Jan-14	EPI_ISL_16868902	A/India/GIHSN-HCL023021283601/2023	Sher-i-Kashmir Institute of Medical Sciences	CNR Virus des Infections Respiratoires, France SUD	Bruno Simon, Antonin Bal, Koul Parvaiz , Yousuf Aadil, Mir Hyder ,Theophile Boyer, Gregory Destras, Gwendolyne Burfin, Hadrien Regue, Quentin Semanas, Martine Valette, Bruno Lina, Laurence Josset
EPI2386957	HA	India	2023-Jan-13	EPI_ISL_16868901	A/India/GIHSN-HCL023021278401/2023	Sher-i-Kashmir Institute of Medical Sciences	CNR Virus des Infections Respiratoires, France SUD	Bruno Simon, Antonin Bal, Koul Parvaiz , Yousuf Aadil, Mir Hyder ,Theophile Boyer, Gregory Destras, Gwendolyne Burfin, Hadrien Regue, Quentin Semanas, Martine Valette, Bruno Lina, Laurence Josset
EPI2386948	HA	India	2023-Jan-13	EPI_ISL_16868900	A/India/GIHSN-HCL023021272001/2023	Sher-i-Kashmir Institute of Medical Sciences	CNR Virus des Infections Respiratoires, France SUD	Bruno Simon, Antonin Bal, Koul Parvaiz , Yousuf Aadil, Mir Hyder ,Theophile Boyer, Gregory Destras, Gwendolyne Burfin, Hadrien Regue, Quentin Semanas, Martine Valette, Bruno Lina, Laurence Josset
EPI2386939	HA	India	2023-Jan-12	EPI_ISL_16868899	A/India/GIHSN-HCL023021265301/2023	Sher-i-Kashmir Institute of Medical Sciences	CNR Virus des Infections Respiratoires, France SUD	Bruno Simon, Antonin Bal, Koul Parvaiz , Yousuf Aadil, Mir Hyder ,Theophile Boyer, Gregory Destras, Gwendolyne Burfin, Hadrien Regue, Quentin Semanas, Martine Valette, Bruno Lina, Laurence Josset
EPI2386853	HA	India	2022-Dec-10	EPI_ISL_16868887	A/India/GIHSN-HCL023020802201/2022	Sher-i-Kashmir Institute of Medical Sciences	CNR Virus des Infections Respiratoires, France SUD	Bruno Simon, Antonin Bal, Koul Parvaiz , Yousuf Aadil, Mir Hyder ,Theophile Boyer, Gregory Destras, Gwendolyne Burfin, Hadrien Regue, Quentin Semanas, Martine Valette, Bruno Lina, Laurence Josset
EPI3008172	HA	India	2023-Sep-21	EPI_ISL_18877122	A/India/Madurai-NIV2319009/2023	ICMR-National Institute of Virology	ICMR-National Institute of Virology
EPI3008164	HA	India	2023-Dec-20	EPI_ISL_18877121	A/India/Jammu-NIV2410471/2023	ICMR-National Institute of Virology	ICMR-National Institute of Virology
EPI3008156	HA	India	2023-Dec-11	EPI_ISL_18877120	A/India/Pune-NIV2323521/2023	ICMR-National Institute of Virology	ICMR-National Institute of Virology
EPI3008148	HA	India	2023-Oct-03	EPI_ISL_18877119	A/India/Pune-NIV235000/2023	ICMR-National Institute of Virology	ICMR-National Institute of Virology
EPI3008140	HA	India	2023-Oct-16	EPI_ISL_18877118	A/India/Pune-NIV235239/2023	ICMR-National Institute of Virology	ICMR-National Institute of Virology
EPI3008132	HA	India	2023-Dec-08	EPI_ISL_18877117	A/India/Pune-NIV236003/2023	ICMR-National Institute of Virology	ICMR-National Institute of Virology
EPI3008124	HA	India	2023-Nov-01	EPI_ISL_18877116	A/India/Pune-NIV235520/2023	ICMR-National Institute of Virology	ICMR-National Institute of Virology
EPI3008116	HA	India	2023-Oct-13	EPI_ISL_18877115	A/India/Pune-NIV235198/2023	ICMR-National Institute of Virology	ICMR-National Institute of Virology
EPI3008108	HA	India	2023-Nov-15	EPI_ISL_18877114	A/India/Pune-NIV235730/2023	ICMR-National Institute of Virology	ICMR-National Institute of Virology
EPI3008100	HA	India	2023-Aug-26	EPI_ISL_18877113	A/India/Raipur-NIV2316529/2023	ICMR-National Institute of Virology	ICMR-National Institute of Virology
EPI3008012	HA	India	2023-Nov-06	EPI_ISL_18877102	A/India/Pune-NIV235612/2023	ICMR-National Institute of Virology	ICMR-National Institute of Virology
EPI3007972	HA	India	2023-Oct-03	EPI_ISL_18877097	A/India/Thiruvarur-NIV2318972/2023	ICMR-National Institute of Virology	ICMR-National Institute of Virology
EPI3007964	HA	India	2023-Nov-06	EPI_ISL_18877096	A/India/Pune-NIV235598/2023	ICMR-National Institute of Virology	ICMR-National Institute of Virology
EPI3007956	HA	India	2023-Oct-21	EPI_ISL_18877095	A/India/Pune-NIV2319230/2023	ICMR-National Institute of Virology	ICMR-National Institute of Virology
EPI3007948	HA	India	2023-Oct-03	EPI_ISL_18877094	A/India/Pune-NIV235025/2023	ICMR-National Institute of Virology	ICMR-National Institute of Virology
EPI3007940	HA	India	2023-Aug-09	EPI_ISL_18877093	A/India/Chandigarh-NIV2410536/2023	ICMR-National Institute of Virology	ICMR-National Institute of Virology
EPI3007932	HA	India	2023-Sep-27	EPI_ISL_18877092	A/India/Nagpur-NIV2318630/2023	ICMR-National Institute of Virology	ICMR-National Institute of Virology
EPI3007924	HA	India	2023-Sep-12	EPI_ISL_18877091	A/India/Pune-NIV234487/2023	ICMR-National Institute of Virology	ICMR-National Institute of Virology
EPI3007916	HA	India	2023-Sep-07	EPI_ISL_18877090	A/India/Pune-NIV2316532/2023	ICMR-National Institute of Virology	ICMR-National Institute of Virology
EPI3007908	HA	India	2023-Sep-06	EPI_ISL_18877089	A/India/Pune-NIV234429/2023	ICMR-National Institute of Virology	ICMR-National Institute of Virology
EPI3007900	HA	India	2023-Sep-04	EPI_ISL_18877088	A/India/Pune-NIV234334/2023	ICMR-National Institute of Virology	ICMR-National Institute of Virology
EPI2746386	HA	India	2023-Jun-13	EPI_ISL_18272578	A/India/Pune-NIV2310804/2023	ICMR-National Institute of Virology	ICMR-National Institute of Virology
EPI2746378	HA	India	2023-Aug-11	EPI_ISL_18272577	A/India/Delhi-NIV2315859/2023	ICMR-National Institute of Virology	ICMR-National Institute of Virology
EPI2746370	HA	India	2023-Aug-09	EPI_ISL_18272576	A/India/Pune-NIV2314328/2023	ICMR-National Institute of Virology	ICMR-National Institute of Virology
EPI2746362	HA	India	2023-Jul-18	EPI_ISL_18272575	A/India/Pune-NIV233731/2023	ICMR-National Institute of Virology	ICMR-National Institute of Virology
EPI2154915	HA	India	2022-May-13	EPI_ISL_14836420	A/India/Pune-NIVSARI_22_575/2022	ICMR-National Institute of Virology	ICMR-National Institute of Virology
EPI2154867	HA	India	2022-May-24	EPI_ISL_14836414	A/India/KERALA-22-05-V417/2022	ICMR-National Institute of Virology	ICMR-National Institute of Virology
EPI3084289	HA	United Kingdom	2023-Dec-30	EPI_ISL_18945347	A/Wrexham/7933/2023	Public Health Wales Microbiology Cardiff	Public Health Wales Microbiology Cardiff
EPI3084267	HA	United Kingdom	2023-Dec-29	EPI_ISL_18945331	A/Wrexham/1199/2023	Public Health Wales Microbiology Cardiff	Public Health Wales Microbiology Cardiff
EPI2790927	HA	United Kingdom	2023-Jul-31	EPI_ISL_18496586	A/Tenby/1009/2023	Public Health Wales Microbiology Cardiff	Public Health Wales Microbiology Cardiff
EPI2525164	HA	United Kingdom	2023-Mar-14	EPI_ISL_17511633	A/Tylorstown/2393/2023	Public Health Wales Microbiology Cardiff	Public Health Wales Microbiology Cardiff
EPI2192866	HA	United Kingdom	2022-Sep-25	EPI_ISL_15305026	A/Wales/5095/2022	Public Health Wales Microbiology Cardiff	Public Health Wales Microbiology Cardiff
EPI2181380	HA	United Kingdom	2022-Aug-11	EPI_ISL_15056091	A/YstradMynach/5633/2022	Public Health Wales Microbiology Cardiff	Public Health Wales Microbiology Cardiff
EPI2721550	HA	Hong Kong (SAR)	2023-Jul-11	EPI_ISL_18167537	A/HongKong/1546/2023	Government Virus Unit	Crick Worldwide Influenza Centre
EPI2721548	HA	Hong Kong (SAR)	2023-Jul-10	EPI_ISL_18167536	A/HongKong/1540/2023	Government Virus Unit	Crick Worldwide Influenza Centre
EPI2721546	HA	Hong Kong (SAR)	2023-Jul-10	EPI_ISL_18167535	A/HongKong/1539/2023	Government Virus Unit	Crick Worldwide Influenza Centre
EPI2721544	HA	Hong Kong (SAR)	2023-Jul-10	EPI_ISL_18167534	A/HongKong/1538/2023	Government Virus Unit	Crick Worldwide Influenza Centre
EPI2721538	HA	Hong Kong (SAR)	2023-Jul-09	EPI_ISL_18167531	A/HongKong/1542/2023	Government Virus Unit	Crick Worldwide Influenza Centre
EPI2721536	HA	Hong Kong (SAR)	2023-Jul-08	EPI_ISL_18167530	A/HongKong/1544/2023	Government Virus Unit	Crick Worldwide Influenza Centre
EPI2721534	HA	Hong Kong (SAR)	2023-Jul-08	EPI_ISL_18167529	A/HongKong/1543/2023	Government Virus Unit	Crick Worldwide Influenza Centre
EPI2763048	HA	United Kingdom	2023-Aug-09	EPI_ISL_18337229	A/NorthernIreland/24068/2023	Regional Virus Laboratory, Microbiology Department, Royal Victoria Hospital	Crick Worldwide Influenza Centre
EPI2869560	HA	Thailand	2023-Nov-17	EPI_ISL_18693498	A/Surin/THIS105/2023	Thai National Influenza Center	Thai National Influenza Center	Okada, P.; Phuygun, S.; Thongpramul, N.; Chaichanyut, N.; Thanadachakul, T.; Rojanawiwat, A.; DaSilva, J.; Rambo-Martin, B.; Wilson, M.; Kittikraisak, W.; Barnes, JR.
EPI2755379	HA	Thailand	2023-Jul-20	EPI_ISL_18292951	A/Songkhla/THIS28/2023	Thai National Influenza Center	Thai National Influenza Center	Okada, P.; Phuygun, S.; Thongpramul, N.; Chaichanyut, N.; Thanadachakul, T.; Rojanawiwat, A.; DaSilva, J.; Rambo-Martin, B.; Wilson, M.; Kittikraisak, W.; Barnes, JR.
EPI2756116	HA	United States	2023-Jul-19	EPI_ISL_18295072	A/Michigan/UM-10052407968/2023			Lauring,A.S., Fitzsimmons,W.J., Gilbert,J.; Papalambros,L.
EPI3078523	HA	Thailand	2023-Sep-05	EPI_ISL_18939719	A/Thailand/CU-PEH230999/2023	Thai Red Cross Emerging Infectious Diseases Clinical Center, King Chulalongkorn Memorial Hospital		Doung-ngern,P., Kripattanapong,S., Rattanatumhi,K., Supataragul,A., Thippamom,N., Khunnawutmanotham,W., Hirunpatrawong,P., Wacharapluesadee,S., Sereewit,J., Sobolik,E.B., Roychoudhury,P., Greninger,A.L.; Putcharoen,O.
EPI2397574	HA	Thailand	2022-Sep-22	EPI_ISL_16899255	A/Thailand/22/2022	WHO National Influenza Centre, National Institute of Medical Research (NIMR)	WHO Collaborating Centre for Reference and Research on Influenza	Okada,P; Yuigun,S; Kala,S; Deng,Y-M; Barr,I; Aziz,A
EPI2397568	HA	Thailand	2022-Sep-15	EPI_ISL_16899253	A/Thailand/18/2022	WHO National Influenza Centre, National Institute of Medical Research (NIMR)	WHO Collaborating Centre for Reference and Research on Influenza	Okada,P; Yuigun,S; Kala,S; Deng,Y-M; Barr,I; Aziz,A
EPI2358342	HA	Thailand	2022-Sep-16	EPI_ISL_16825369	A/Thailand/21/2022	WHO National Influenza Centre, National Institute of Medical Research (NIMR)	WHO Collaborating Centre for Reference and Research on Influenza	Okada,P; Yuigun,S; Kala,S; Deng,Y-M; Barr,I; Aziz,A
EPI2358264	HA	Thailand	2022-Sep-19	EPI_ISL_16825349	A/Thailand/19/2022	WHO National Influenza Centre, National Institute of Medical Research (NIMR)	WHO Collaborating Centre for Reference and Research on Influenza	Okada,P; Yuigun,S; Kala,S; Deng,Y-M; Barr,I; Aziz,A
EPI2178977	HA	Thailand	2022-Jul-11	EPI_ISL_14991375	A/Thailand/8/2022	WHO National Influenza Centre, National Institute of Medical Research (NIMR)	WHO Collaborating Centre for Reference and Research on Influenza	Okada,P; Yuigun,S; Kala,S; Deng,Y-M; Barr,I; Aziz,A
EPI2178974	HA	Thailand	2022-Jul-08	EPI_ISL_14991374	A/Thailand/7/2022	WHO National Influenza Centre, National Institute of Medical Research (NIMR)	WHO Collaborating Centre for Reference and Research on Influenza	Okada,P; Yuigun,S; Kala,S; Deng,Y-M; Barr,I; Aziz,A
EPI2178965	HA	Thailand	2022-Jul-12	EPI_ISL_14991371	A/Thailand/9/2022	WHO National Influenza Centre, National Institute of Medical Research (NIMR)	WHO Collaborating Centre for Reference and Research on Influenza	Okada,P; Yuigun,S; Kala,S; Deng,Y-M; Barr,I; Aziz,A
EPI2542299	HA	Australia	2023-Mar-10	EPI_ISL_17612337	A/Victoria/176/2023	Monash Medical Centre	WHO Collaborating Centre for Reference and Research on Influenza	Deng,Y-M; Barr,I; Aziz,A
EPI2079664	HA	Australia	2022-Apr-28	EPI_ISL_13531227	A/Victoria/864/2022	Monash Medical Centre	WHO Collaborating Centre for Reference and Research on Influenza	Deng,Y-M; Iannello,P; Lau,H; Spirason,N; Moselen,J; Aziz,A; Komadina,N.
EPI2542197	HA	Australia	2023-Feb-02	EPI_ISL_17612303	A/Darwin/10/2023	Royal Darwin Hospital	WHO Collaborating Centre for Reference and Research on Influenza	Deng,Y-M; Barr,I; Aziz,A
EPI2542182	HA	Australia	2023-Feb-28	EPI_ISL_17612298	A/Darwin/35/2023	Royal Darwin Hospital	WHO Collaborating Centre for Reference and Research on Influenza	Deng,Y-M; Barr,I; Aziz,A
EPI2507955	HA	Singapore	2022-Nov-09	EPI_ISL_17445382	A/Singapore/TT0264/2022	Ministry of Health, Singapore	WHO Collaborating Centre for Reference and Research on Influenza	Deng,Y-M; Barr,I; Aziz,A
EPI2285031	HA	Australia	2022-Oct-21	EPI_ISL_16454698	A/Sydney/1308/2022	Childrens Hospital Westmead	WHO Collaborating Centre for Reference and Research on Influenza	Deng,Y-M; Barr,I; Aziz,A
EPI2285028	HA	Australia	2022-Oct-27	EPI_ISL_16454697	A/Sydney/1309/2022	Childrens Hospital Westmead	WHO Collaborating Centre for Reference and Research on Influenza	Deng,Y-M; Barr,I; Aziz,A
EPI2285034	HA	Australia	2022-Nov-07	EPI_ISL_16454699	A/Canberra/534/2022	Canberra Hospital	WHO Collaborating Centre for Reference and Research on Influenza	Deng,Y-M; Barr,I; Aziz,A
EPI2486987	HA	Australia	2022-Dec-30	EPI_ISL_17306136	A/Tasmania/371/2022	Royal Hobart Hospital	WHO Collaborating Centre for Reference and Research on Influenza	Deng,Y-M; Barr,I; Aziz,A
EPI2542177	HA	Australia	2023-Feb-28	EPI_ISL_17612296	A/Victoria/129/2023	Austin Health	WHO Collaborating Centre for Reference and Research on Influenza	Deng,Y-M; Barr,I; Aziz,A
EPI2486999	HA	Australia	2023-Feb-06	EPI_ISL_17306140	A/Victoria/77/2023	Austin Health	WHO Collaborating Centre for Reference and Research on Influenza	Deng,Y-M; Barr,I; Aziz,A
EPI2397595	HA	Australia	2023-Jan-22	EPI_ISL_16899262	A/Victoria/44/2023	Austin Health	WHO Collaborating Centre for Reference and Research on Influenza	Deng,Y-M; Barr,I; Aziz,A
EPI2236047	HA	Australia	2022-Sep-10	EPI_ISL_16003516	A/Victoria/4869/2022	Austin Health	WHO Collaborating Centre for Reference and Research on Influenza	Deng,Y-M; Barr,I; Aziz,A
EPI2542188	HA	Australia	2023-Feb-25	EPI_ISL_17612300	A/Victoria/119/2023	Royal Melbourne Hospital	WHO Collaborating Centre for Reference and Research on Influenza	Deng,Y-M; Barr,I; Aziz,A
EPI2542174	HA	Australia	2023-Mar-06	EPI_ISL_17612295	A/Victoria/143/2023	Royal Melbourne Hospital	WHO Collaborating Centre for Reference and Research on Influenza	Deng,Y-M; Barr,I; Aziz,A
EPI2542160	HA	Australia	2023-Mar-16	EPI_ISL_17612290	A/Victoria/182/2023	Royal Melbourne Hospital	WHO Collaborating Centre for Reference and Research on Influenza	Deng,Y-M; Barr,I; Aziz,A
EPI2305179	HA	Australia	2022-Dec-22	EPI_ISL_16613690	A/Victoria/5254/2022	Royal Melbourne Hospital	WHO Collaborating Centre for Reference and Research on Influenza	Deng,Y-M; Barr,I; Aziz,A
EPI2305152	HA	Australia	2022-Dec-20	EPI_ISL_16613681	A/Victoria/5237/2022	Royal Melbourne Hospital	WHO Collaborating Centre for Reference and Research on Influenza	Deng,Y-M; Barr,I; Aziz,A
EPI2292887	HA	Australia	2022-Dec-23	EPI_ISL_16522448	A/Victoria/5249/2022	Royal Melbourne Hospital	WHO Collaborating Centre for Reference and Research on Influenza	Deng,Y-M; Barr,I; Aziz,A
EPI2542157	HA	Australia	2023-Mar-17	EPI_ISL_17612289	A/Victoria/194/2023	Alfred Hospital	WHO Collaborating Centre for Reference and Research on Influenza	Deng,Y-M; Barr,I; Aziz,A
EPI2397635	HA	Australia	2023-Jan-23	EPI_ISL_16899277	A/Victoria/59/2023	Alfred Hospital	WHO Collaborating Centre for Reference and Research on Influenza	Deng,Y-M; Barr,I; Aziz,A
EPI2397623	HA	Australia	2023-Jan-15	EPI_ISL_16899273	A/Victoria/54/2023	Alfred Hospital	WHO Collaborating Centre for Reference and Research on Influenza	Deng,Y-M; Barr,I; Aziz,A
EPI2179064	HA	India	2022-May-24	EPI_ISL_14991494	A/India/Kerala-2205V411/2022	ICMR-National Institute of Virology	WHO Collaborating Centre for Reference and Research on Influenza	Jayamaha,J; Liyanage,G; Deng,Y-M; Barr,I; Aziz,A
EPI2151846	HA	India	2022-May-24	EPI_ISL_14819776	A/India/Kerala-2205V417/2022	ICMR-National Institute of Virology	WHO Collaborating Centre for Reference and Research on Influenza	Jayamaha,J; Liyanage,G; Deng,Y-M; Barr,I; Aziz,A
EPI2151838	HA	India	2022-May-13	EPI_ISL_14819775	A/India/Pun-NIVSARI22575/2022	ICMR-National Institute of Virology	WHO Collaborating Centre for Reference and Research on Influenza	Jayamaha,J; Liyanage,G; Deng,Y-M; Barr,I; Aziz,A
EPI2397562	HA	Australia	2023-Jan-05	EPI_ISL_16899251	A/Sydney/3/2023	4Cyte Pathology	WHO Collaborating Centre for Reference and Research on Influenza	Deng,Y-M; Barr,I; Aziz,A
EPI2384117	HA	Australia	2023-Jan-04	EPI_ISL_16864381	A/Sydney/2/2023	4Cyte Pathology	WHO Collaborating Centre for Reference and Research on Influenza	Deng,Y-M; Barr,I; Aziz,A
EPI2305038	HA	Australia	2022-Nov-27	EPI_ISL_16613643	A/Brisbane/854/2022	4Cyte Pathology	WHO Collaborating Centre for Reference and Research on Influenza	Deng,Y-M; Barr,I; Aziz,A
EPI2304987	HA	Australia	2022-Dec-29	EPI_ISL_16613626	A/Victoria/5275/2022	4Cyte Pathology	WHO Collaborating Centre for Reference and Research on Influenza	Deng,Y-M; Barr,I; Aziz,A
EPI2304978	HA	Australia	2022-Dec-29	EPI_ISL_16613623	A/Victoria/5278/2022	4Cyte Pathology	WHO Collaborating Centre for Reference and Research on Influenza	Deng,Y-M; Barr,I; Aziz,A
EPI2304975	HA	Australia	2022-Dec-29	EPI_ISL_16613622	A/Victoria/5277/2022	4Cyte Pathology	WHO Collaborating Centre for Reference and Research on Influenza	Deng,Y-M; Barr,I; Aziz,A
EPI2304607	HA	Australia	2022-Oct-28	EPI_ISL_16613574	A/Sydney/1304/2022	4Cyte Pathology	WHO Collaborating Centre for Reference and Research on Influenza	Soppe,S; Rynehart, C; Peck,H; Aziz,A
EPI2192596	HA	Thailand	2022-Jul-06	EPI_ISL_15288632	A/Thailand/2155/2022	WHO National Influenza Centre, National Institute of Medical Research (NIMR)	Centers for Disease Control and Prevention
EPI2192588	HA	Thailand	2022-Jul-11	EPI_ISL_15288606	A/Thailand/2238/2022	WHO National Influenza Centre, National Institute of Medical Research (NIMR)	Centers for Disease Control and Prevention
EPI2192384	HA	Thailand	2022-Jul-07	EPI_ISL_15288580	A/Thailand/2159/2022	WHO National Influenza Centre, National Institute of Medical Research (NIMR)	Centers for Disease Control and Prevention
EPI2192241	HA	Thailand	2022-Jul-12	EPI_ISL_15288468	A/Thailand/2237/2022	WHO National Influenza Centre, National Institute of Medical Research (NIMR)	Centers for Disease Control and Prevention
EPI3069803	HA	India	2023-Dec-11	EPI_ISL_18934404	A/India/3521/2023	National Institute of Virology	Centers for Disease Control and Prevention
EPI3069787	HA	India	2023-Oct-16	EPI_ISL_18934402	A/India/5239/2023	National Institute of Virology	Centers for Disease Control and Prevention
EPI3069755	HA	India	2023-Nov-01	EPI_ISL_18934398	A/India/5520/2023	National Institute of Virology	Centers for Disease Control and Prevention
EPI3069740	HA	India	2023-Dec-08	EPI_ISL_18934396	A/India/6003/2023	National Institute of Virology	Centers for Disease Control and Prevention
EPI3069724	HA	India	2023-Sep-21	EPI_ISL_18934394	A/India/9009/2023	National Institute of Virology	Centers for Disease Control and Prevention
EPI3069708	HA	India	2023-Oct-03	EPI_ISL_18934392	A/India/5000/2023	National Institute of Virology	Centers for Disease Control and Prevention
EPI3055439	HA	India	2023-Oct-13	EPI_ISL_18919798	A/India/5198/2023	National Institute of Virology	Centers for Disease Control and Prevention
EPI3055233	HA	India	2023-Nov-15	EPI_ISL_18919773	A/India/5730/2023	National Institute of Virology	Centers for Disease Control and Prevention
EPI3055209	HA	India	2023-Nov-06	EPI_ISL_18919770	A/India/5612/2023	National Institute of Virology	Centers for Disease Control and Prevention
EPI2365561	HA	India	2022-Oct-18	EPI_ISL_16833747	A/India/3018/2022	National Institute of Virology	Centers for Disease Control and Prevention
EPI2158527	HA	India	2022-May-24	EPI_ISL_14863128	A/India/Kerala-22-05-V420/2022	National Institute of Virology	Centers for Disease Control and Prevention
EPI2158519	HA	India	2022-May-24	EPI_ISL_14863127	A/India/Kerala-22-05-V419/2022	National Institute of Virology	Centers for Disease Control and Prevention
EPI2158355	HA	India	2022-May-24	EPI_ISL_14863106	A/India/Kerala-22-05-V418/2022	National Institute of Virology	Centers for Disease Control and Prevention
EPI2677067	HA	United States	2023-Jun-25	EPI_ISL_18090789	A/Utah/33/2023	Utah Department of Health	Centers for Disease Control and Prevention
EPI2371675	HA	Bangladesh	2022-Jul-19	EPI_ISL_16836934	A/Bangladesh/2630/2022	Institute of Epidemiology Disease Control and Research (IEDCR) & Bangladesh National Influenza Centre (NIC)	Centers for Disease Control and Prevention
EPI2371666	HA	Bangladesh	2022-Jun-20	EPI_ISL_16836933	A/Bangladesh/1771/2022	Institute of Epidemiology Disease Control and Research (IEDCR) & Bangladesh National Influenza Centre (NIC)	Centers for Disease Control and Prevention
EPI2371650	HA	Bangladesh	2022-Jul-03	EPI_ISL_16836931	A/Bangladesh/2617/2022	Institute of Epidemiology Disease Control and Research (IEDCR) & Bangladesh National Influenza Centre (NIC)	Centers for Disease Control and Prevention
EPI2370408	HA	Bangladesh	2022-Jun-18	EPI_ISL_16836599	A/Bangladesh/2569/2022	Institute of Epidemiology Disease Control and Research (IEDCR) & Bangladesh National Influenza Centre (NIC)	Centers for Disease Control and Prevention
EPI2370400	HA	Bangladesh	2022-Jun-18	EPI_ISL_16836598	A/Bangladesh/1765/2022	Institute of Epidemiology Disease Control and Research (IEDCR) & Bangladesh National Influenza Centre (NIC)	Centers for Disease Control and Prevention
EPI2371628	HA	Bangladesh	2022-Jul-13	EPI_ISL_16836594	A/Bangladesh/2612/2022	Institute of Epidemiology Disease Control and Research (IEDCR) & Bangladesh National Influenza Centre (NIC)	Centers for Disease Control and Prevention
EPI2370358	HA	Bangladesh	2022-Jun-29	EPI_ISL_16836592	A/Bangladesh/1052/2022	Institute of Epidemiology Disease Control and Research (IEDCR) & Bangladesh National Influenza Centre (NIC)	Centers for Disease Control and Prevention
EPI2370349	HA	Bangladesh	2022-Jul-05	EPI_ISL_16836585	A/Bangladesh/2658/2022	Institute of Epidemiology Disease Control and Research (IEDCR) & Bangladesh National Influenza Centre (NIC)	Centers for Disease Control and Prevention
EPI2370313	HA	Bangladesh	2022-Jul-05	EPI_ISL_16836534	A/Bangladesh/2605/2022	Institute of Epidemiology Disease Control and Research (IEDCR) & Bangladesh National Influenza Centre (NIC)	Centers for Disease Control and Prevention
EPI2370307	HA	Bangladesh	2022-Jul-17	EPI_ISL_16836525	A/Bangladesh/2623/2022	Institute of Epidemiology Disease Control and Research (IEDCR) & Bangladesh National Influenza Centre (NIC)	Centers for Disease Control and Prevention
EPI2039564	HA	United States	2022-Apr-06	EPI_ISL_12716149	A/Texas/53/2022	Texas Department of State Health Services-Laboratory Services	Centers for Disease Control and Prevention
EPI2991180	HA	United States	2023-Dec-30	EPI_ISL_18862462	A/Idaho/75/2023	State of Idaho Bureau of Laboratories	Centers for Disease Control and Prevention
EPI2983618	HA	United States	2023-Dec-23	EPI_ISL_18857119	A/Idaho/63/2023	State of Idaho Bureau of Laboratories	Centers for Disease Control and Prevention
EPI2983602	HA	United States	2023-Dec-25	EPI_ISL_18857117	A/Idaho/66/2023	State of Idaho Bureau of Laboratories	Centers for Disease Control and Prevention
EPI2925465	HA	United States	2023-Dec-12	EPI_ISL_18784732	A/Idaho/55/2023	State of Idaho Bureau of Laboratories	Centers for Disease Control and Prevention
EPI2925335	HA	United States	2023-Nov-29	EPI_ISL_18784715	A/Idaho/52/2023	State of Idaho Bureau of Laboratories	Centers for Disease Control and Prevention
EPI2901367	HA	United States	2023-Dec-03	EPI_ISL_18742586	A/Idaho/47/2023	State of Idaho Bureau of Laboratories	Centers for Disease Control and Prevention
EPI2362801	HA	United States	2022-Dec-29	EPI_ISL_16831078	A/Vermont/21/2022	Vermont Department of Health Laboratory	Centers for Disease Control and Prevention
EPI2778152	HA	United States	2023-Sep-22	EPI_ISL_18430843	A/Georgia/47/2023	Georgia Public Health Laboratory	Centers for Disease Control and Prevention
EPI2772529	HA	United States	2023-Sep-11	EPI_ISL_18374382	A/Georgia/46/2023	Georgia Public Health Laboratory	Centers for Disease Control and Prevention
EPI2756864	HA	United States	2023-Aug-23	EPI_ISL_18303933	A/Georgia/40/2023	Georgia Public Health Laboratory	Centers for Disease Control and Prevention
EPI2756856	HA	United States	2023-Aug-28	EPI_ISL_18303932	A/Georgia/44/2023	Georgia Public Health Laboratory	Centers for Disease Control and Prevention
EPI2756848	HA	United States	2023-Aug-28	EPI_ISL_18303931	A/Georgia/43/2023	Georgia Public Health Laboratory	Centers for Disease Control and Prevention
EPI2756825	HA	United States	2023-Aug-23	EPI_ISL_18303928	A/Georgia/39/2023	Georgia Public Health Laboratory	Centers for Disease Control and Prevention
EPI2444477	HA	United States	2023-Feb-03	EPI_ISL_17100927	A/Georgia/19/2023	Georgia Public Health Laboratory	Centers for Disease Control and Prevention
EPI2444359	HA	United States	2023-Feb-01	EPI_ISL_17100913	A/Georgia/17/2023	Georgia Public Health Laboratory	Centers for Disease Control and Prevention
EPI2772521	HA	United States	2023-Sep-02	EPI_ISL_18374381	A/Colorado/57/2023	Colorado Department of Health Lab	Centers for Disease Control and Prevention
EPI2772497	HA	United States	2023-Sep-03	EPI_ISL_18374378	A/Colorado/58/2023	Colorado Department of Health Lab	Centers for Disease Control and Prevention
EPI2689653	HA	United States	2023-Jun-17	EPI_ISL_18108922	A/Colorado/52/2023	Colorado Department of Health Lab	Centers for Disease Control and Prevention
EPI2990405	HA	United States	2023-Dec-12	EPI_ISL_18862364	A/Pennsylvania/89/2023	Pennsylvania Department of Health	Centers for Disease Control and Prevention
EPI2778034	HA	United States	2023-Sep-24	EPI_ISL_18430817	A/Pennsylvania/59/2023	Pennsylvania Department of Health	Centers for Disease Control and Prevention
EPI2689661	HA	United States	2023-Jul-18	EPI_ISL_18108923	A/Pennsylvania/43/2023	Pennsylvania Department of Health	Centers for Disease Control and Prevention
EPI2444881	HA	United States	2023-Jan-13	EPI_ISL_17101172	A/Pennsylvania/13/2023	Pennsylvania Department of Health	Centers for Disease Control and Prevention
EPI2772537	HA	United States	2023-Aug-22	EPI_ISL_18374383	A/Kentucky/11/2023	Kentucky Division of Laboratory Services	Centers for Disease Control and Prevention
EPI2796452	HA	United States	2023-Oct-15	EPI_ISL_18527295	A/Oregon/38/2023	Oregon Public Health Laboratory	Centers for Disease Control and Prevention
EPI2453750	HA	United States	2023-Jan-19	EPI_ISL_17125413	A/Oregon/19/2023	Oregon Public Health Laboratory	Centers for Disease Control and Prevention
EPI2366326	HA	United States	2022-Dec-28	EPI_ISL_16834031	A/Oregon/90/2022	Oregon Public Health Laboratory	Centers for Disease Control and Prevention
EPI2341974	HA	United States	2022-Dec-12	EPI_ISL_16761536	A/Oregon/77/2022	Oregon Public Health Laboratory	Centers for Disease Control and Prevention
EPI2225892	HA	United States	2022-Sep-11	EPI_ISL_15928817	A/Oregon/33/2022	Oregon Public Health Laboratory	Centers for Disease Control and Prevention
EPI2812943	HA	United States	2023-Oct-30	EPI_ISL_18586436	A/Iowa/55/2023	Iowa State Hygienic Laboratory	Centers for Disease Control and Prevention
EPI2619514	HA	United States	2023-Jun-06	EPI_ISL_17981160	A/Iowa/31/2023	Iowa State Hygienic Laboratory	Centers for Disease Control and Prevention
EPI2096148	HA	United States	2022-Jun-04	EPI_ISL_13897082	A/Massachusetts/18/2022	Massachusetts Department of Public Health	Centers for Disease Control and Prevention
EPI2534948	HA	United States	2023-Mar-07	EPI_ISL_17559536	A/Michigan/33/2023	Michigan Department of Community Health	Centers for Disease Control and Prevention
EPI2253557	HA	United States	2022-Nov-10	EPI_ISL_16201577	A/Michigan/83/2022	Michigan Department of Community Health	Centers for Disease Control and Prevention
EPI2796388	HA	United States	2023-Oct-19	EPI_ISL_18527287	A/Nevada/30/2023	Southern Nevada Public Health Lab	Centers for Disease Control and Prevention
EPI3016328	HA	United States	2023-Dec-30	EPI_ISL_18885983	A/Wisconsin/137/2023	Wisconsin State Laboratory of Hygiene	Centers for Disease Control and Prevention
EPI3016215	HA	United States	2023-Dec-30	EPI_ISL_18885969	A/Wisconsin/135/2023	Wisconsin State Laboratory of Hygiene	Centers for Disease Control and Prevention
EPI2925160	HA	United States	2023-Dec-18	EPI_ISL_18784692	A/Wisconsin/129/2023	Wisconsin State Laboratory of Hygiene	Centers for Disease Control and Prevention
EPI2925049	HA	United States	2023-Dec-18	EPI_ISL_18784668	A/Wisconsin/130/2023	Wisconsin State Laboratory of Hygiene	Centers for Disease Control and Prevention
EPI2812986	HA	United States	2023-Nov-04	EPI_ISL_18586441	A/Wisconsin/92/2023	Wisconsin State Laboratory of Hygiene	Centers for Disease Control and Prevention
EPI2812927	HA	United States	2023-Nov-14	EPI_ISL_18586434	A/Wisconsin/97/2023	Wisconsin State Laboratory of Hygiene	Centers for Disease Control and Prevention
EPI2812911	HA	United States	2023-Nov-01	EPI_ISL_18586432	A/Wisconsin/90/2023	Wisconsin State Laboratory of Hygiene	Centers for Disease Control and Prevention
EPI2812895	HA	United States	2023-Nov-11	EPI_ISL_18586428	A/Wisconsin/96/2023	Wisconsin State Laboratory of Hygiene	Centers for Disease Control and Prevention
EPI2812848	HA	United States	2023-Nov-03	EPI_ISL_18586414	A/Wisconsin/91/2023	Wisconsin State Laboratory of Hygiene	Centers for Disease Control and Prevention
EPI2796605	HA	United States	2023-Oct-20	EPI_ISL_18527314	A/Wisconsin/84/2023	Wisconsin State Laboratory of Hygiene	Centers for Disease Control and Prevention
EPI2796179	HA	United States	2023-Oct-10	EPI_ISL_18527243	A/Wisconsin/80/2023	Wisconsin State Laboratory of Hygiene	Centers for Disease Control and Prevention
EPI2778160	HA	United States	2023-Sep-20	EPI_ISL_18430844	A/Wisconsin/68/2023	Wisconsin State Laboratory of Hygiene	Centers for Disease Control and Prevention
EPI2778144	HA	United States	2023-Sep-28	EPI_ISL_18430842	A/Wisconsin/73/2023	Wisconsin State Laboratory of Hygiene	Centers for Disease Control and Prevention
EPI2778129	HA	United States	2023-Sep-27	EPI_ISL_18430840	A/Wisconsin/71/2023	Wisconsin State Laboratory of Hygiene	Centers for Disease Control and Prevention
EPI2772513	HA	United States	2023-Sep-08	EPI_ISL_18374380	A/Wisconsin/62/2023	Wisconsin State Laboratory of Hygiene	Centers for Disease Control and Prevention
EPI2772473	HA	United States	2023-Sep-05	EPI_ISL_18374375	A/Wisconsin/60/2023	Wisconsin State Laboratory of Hygiene	Centers for Disease Control and Prevention
EPI2772465	HA	United States	2023-Sep-06	EPI_ISL_18374374	A/Wisconsin/61/2023	Wisconsin State Laboratory of Hygiene	Centers for Disease Control and Prevention
EPI2498594	HA	United States	2023-Mar-06	EPI_ISL_17391819	A/Wisconsin/27/2023	Wisconsin State Laboratory of Hygiene	Centers for Disease Control and Prevention
EPI2157565	HA	United States	2022-Jul-30	EPI_ISL_14862564	A/Wisconsin/43/2022	Wisconsin State Laboratory of Hygiene	Centers for Disease Control and Prevention
EPI2984830	HA	United States	2023-Dec-21	EPI_ISL_18857272	A/Wisconsin/134/2023	City of Milwaukee Health Department	Centers for Disease Control and Prevention
EPI2984668	HA	United States	2023-Dec-20	EPI_ISL_18857252	A/Wisconsin/133/2023	City of Milwaukee Health Department	Centers for Disease Control and Prevention
EPI2819071	HA	United States	2023-Nov-14	EPI_ISL_18607602	A/Wisconsin/99/2023	City of Milwaukee Health Department	Centers for Disease Control and Prevention
EPI2877077	HA	United States	2023-Dec-07	EPI_ISL_18708942	A/Tennessee/15/2023	Tennessee Department of Health Laboratory-Nashville	Centers for Disease Control and Prevention
EPI2819087	HA	United States	2023-Nov-15	EPI_ISL_18607604	A/Nebraska/13/2023	Nebraska Public Health Lab	Centers for Disease Control and Prevention
EPI2796580	HA	United States	2023-Oct-15	EPI_ISL_18527311	A/Hawaii/52/2023	State of Hawaii Department of Health	Centers for Disease Control and Prevention
EPI2778137	HA	United States	2023-Sep-01	EPI_ISL_18430841	A/Hawaii/39/2023	State of Hawaii Department of Health	Centers for Disease Control and Prevention
EPI2756817	HA	United States	2023-Aug-15	EPI_ISL_18303927	A/Hawaii/38/2023	State of Hawaii Department of Health	Centers for Disease Control and Prevention
EPI2677075	HA	United States	2023-Jun-21	EPI_ISL_18090790	A/Hawaii/27/2023	State of Hawaii Department of Health	Centers for Disease Control and Prevention
EPI2619506	HA	United States	2023-May-21	EPI_ISL_17981159	A/Hawaii/23/2023	State of Hawaii Department of Health	Centers for Disease Control and Prevention
EPI2063349	HA	United States	2022-May-02	EPI_ISL_13284147	A/Arizona/26/2022	Arizona Department of Health Services	Centers for Disease Control and Prevention
EPI2812863	HA	United States	2023-Oct-27	EPI_ISL_18586418	A/Ohio/23/2023	Ohio Department of Health Laboratories	Centers for Disease Control and Prevention
EPI2772481	HA	United States	2023-Aug-18	EPI_ISL_18374376	A/California/81/2023	California Department of Health Services	Centers for Disease Control and Prevention
EPI2756770	HA	United States	2023-Aug-01	EPI_ISL_18303921	A/California/78/2023	California Department of Health Services	Centers for Disease Control and Prevention
EPI2716276	HA	United States	2023-Jul-11	EPI_ISL_18143021	A/California/70/2023	California Department of Health Services	Centers for Disease Control and Prevention
EPI2716268	HA	United States	2023-Jul-20	EPI_ISL_18143020	A/California/74/2023	California Department of Health Services	Centers for Disease Control and Prevention
EPI2689844	HA	United States	2023-Jun-29	EPI_ISL_18108946	A/California/68/2023	California Department of Health Services	Centers for Disease Control and Prevention
EPI2248263	HA	United States	2022-Sep-09	EPI_ISL_16198145	A/California/124/2022	California Department of Health Services	Centers for Disease Control and Prevention
EPI2812781	HA	United States	2023-Oct-22	EPI_ISL_18586387	A/Virginia/17/2023	Virginia Division of Consolidated Laboratories	Centers for Disease Control and Prevention
EPI2445625	HA	United States	2023-Jan-24	EPI_ISL_17102403	A/Virginia/15/2023	Virginia Division of Consolidated Laboratories	Centers for Disease Control and Prevention
EPI2535236	HA	United States	2023-Mar-08	EPI_ISL_17559577	A/Washington/25/2023	Washington State Public Health Laboratory	Centers for Disease Control and Prevention
EPI2498958	HA	United States	2023-Feb-07	EPI_ISL_17391865	A/Washington/20/2023	Washington State Public Health Laboratory	Centers for Disease Control and Prevention
EPI2176936	HA	United States	2022-Aug-10	EPI_ISL_14950221	A/Washington/42/2022	Washington State Public Health Laboratory	Centers for Disease Control and Prevention
EPI2039500	HA	United States	2022-Apr-02	EPI_ISL_12715958	A/Washington/16/2022	Washington State Public Health Laboratory	Centers for Disease Control and Prevention
EPI2619406	HA	United States	2023-May-05	EPI_ISL_17981146	A/Delaware/50/2023	Delaware Public Health Lab	Centers for Disease Control and Prevention
EPI2599389	HA	United States	2023-Apr-24	EPI_ISL_17806273	A/Delaware/49/2023	Delaware Public Health Lab	Centers for Disease Control and Prevention
EPI2599365	HA	United States	2023-Apr-23	EPI_ISL_17806270	A/Delaware/48/2023	Delaware Public Health Lab	Centers for Disease Control and Prevention
EPI2544249	HA	United States	2023-Apr-10	EPI_ISL_17625830	A/Delaware/47/2023	Delaware Public Health Lab	Centers for Disease Control and Prevention
EPI2861682	HA	United States	2023-Nov-14	EPI_ISL_18669501	A/Montana/42/2023	Montana Laboratory Services Bureau	Centers for Disease Control and Prevention
EPI2861611	HA	United States	2023-Nov-14	EPI_ISL_18669492	A/Montana/41/2023	Montana Laboratory Services Bureau	Centers for Disease Control and Prevention
EPI2861595	HA	United States	2023-Nov-11	EPI_ISL_18669490	A/Montana/40/2023	Montana Laboratory Services Bureau	Centers for Disease Control and Prevention
EPI2813080	HA	United States	2023-Oct-23	EPI_ISL_18586454	A/Montana/35/2023	Montana Laboratory Services Bureau	Centers for Disease Control and Prevention
EPI2732781	HA	Bangladesh	2023-Apr-11	EPI_ISL_18230471	A/Bangladesh/2018/2023	icddr,b International Centre for Diarrhoeal Disease Research, Bangladesh	Centers for Disease Control and Prevention
EPI2732759	HA	Bangladesh	2023-May-08	EPI_ISL_18230468	A/Bangladesh/3009/2023	icddr,b International Centre for Diarrhoeal Disease Research, Bangladesh	Centers for Disease Control and Prevention
EPI2732751	HA	Bangladesh	2023-May-09	EPI_ISL_18230467	A/Bangladesh/9004/2023	icddr,b International Centre for Diarrhoeal Disease Research, Bangladesh	Centers for Disease Control and Prevention
EPI2732727	HA	Bangladesh	2023-May-08	EPI_ISL_18230464	A/Bangladesh/9003/2023	icddr,b International Centre for Diarrhoeal Disease Research, Bangladesh	Centers for Disease Control and Prevention
EPI2732678	HA	Bangladesh	2023-Apr-29	EPI_ISL_18230457	A/Bangladesh/3031/2023	icddr,b International Centre for Diarrhoeal Disease Research, Bangladesh	Centers for Disease Control and Prevention
EPI2370329	HA	Bangladesh	2022-Jun-30	EPI_ISL_16836555	A/Bangladesh/2001/2022	icddr,b International Centre for Diarrhoeal Disease Research, Bangladesh	Centers for Disease Control and Prevention
EPI2370166	HA	Bangladesh	2022-Jun-19	EPI_ISL_16836342	A/Bangladesh/8016/2022	icddr,b International Centre for Diarrhoeal Disease Research, Bangladesh	Centers for Disease Control and Prevention
EPI2370114	HA	Bangladesh	2022-Jul-16	EPI_ISL_16836270	A/Bangladesh/8008/2022	icddr,b International Centre for Diarrhoeal Disease Research, Bangladesh	Centers for Disease Control and Prevention
EPI2370040	HA	Bangladesh	2022-Jul-25	EPI_ISL_16836177	A/Bangladesh/9034/2022	icddr,b International Centre for Diarrhoeal Disease Research, Bangladesh	Centers for Disease Control and Prevention
EPI2369448	HA	Bangladesh	2022-Jul-16	EPI_ISL_16835596	A/Bangladesh/3030/2022	icddr,b International Centre for Diarrhoeal Disease Research, Bangladesh	Centers for Disease Control and Prevention
EPI2369414	HA	Bangladesh	2022-Jul-05	EPI_ISL_16834742	A/Bangladesh/4002/2022	icddr,b International Centre for Diarrhoeal Disease Research, Bangladesh	Centers for Disease Control and Prevention
EPI2368224	HA	Bangladesh	2022-Jun-15	EPI_ISL_16834714	A/Bangladesh/3021/2022	icddr,b International Centre for Diarrhoeal Disease Research, Bangladesh	Centers for Disease Control and Prevention
EPI2368171	HA	Bangladesh	2022-Jul-27	EPI_ISL_16834707	A/Bangladesh/8013/2022	icddr,b International Centre for Diarrhoeal Disease Research, Bangladesh	Centers for Disease Control and Prevention
EPI2367712	HA	Bangladesh	2022-Jul-07	EPI_ISL_16834560	A/Bangladesh/9006/2022	icddr,b International Centre for Diarrhoeal Disease Research, Bangladesh	Centers for Disease Control and Prevention
EPI2966554	HA	Singapore	2023-Dec-06	EPI_ISL_18837834	A/Singapore/TT1008/2023	Ministry of Health, Singapore	Ministry of Health, Singapore	Chen,B.;Zhou, Z.; Yeo,B.; Cui,L; Lin,R.T.P.
EPI2966546	HA	Singapore	2023-Nov-29	EPI_ISL_18837833	A/Singapore/TT1000/2023	Ministry of Health, Singapore	Ministry of Health, Singapore	Chen,B.;Zhou, Z.; Yeo,B.; Cui,L; Lin,R.T.P.
EPI2966178	HA	Singapore	2023-Nov-29	EPI_ISL_18837787	A/Singapore/TT1007/2023	Ministry of Health, Singapore	Ministry of Health, Singapore	Chen,B.;Zhou, Z.; Yeo,B.; Cui,L; Lin,R.T.P.
EPI2966130	HA	Singapore	2023-Dec-04	EPI_ISL_18837781	A/Singapore/KK2667/2023	Ministry of Health, Singapore	Ministry of Health, Singapore	Chen,B.;Zhou, Z.; Yeo,B.; Cui,L; Lin,R.T.P.
EPI2965380	HA	Singapore	2023-Aug-26	EPI_ISL_18837687	A/Singapore/TT0770/2023	Ministry of Health, Singapore	Ministry of Health, Singapore	Chen,B.;Zhou, Z.; Yeo,B.; Cui,L; Lin,R.T.P.
EPI2963370	HA	Singapore	2023-Jul-17	EPI_ISL_18831078	A/Singapore/TT0590/2023	Ministry of Health, Singapore	Ministry of Health, Singapore	Chen,B.;Zhou, Z.; Yeo,B.; Cui,L; Lin,R.T.P.
EPI2963354	HA	Singapore	2023-Jun-11	EPI_ISL_18831076	A/Singapore/TT0487/2023	Ministry of Health, Singapore	Ministry of Health, Singapore	Chen,B.;Zhou, Z.; Yeo,B.; Cui,L; Lin,R.T.P.
EPI2617466	HA	Singapore	2023-Jun-13	EPI_ISL_17974641	A/Singapore/GP8377/2023	Ministry of Health, Singapore	Ministry of Health, Singapore	Chen,B.;Zhou, Z.; Yeo,B.; Cui,L; Lin,R.T.P.
EPI2616356	HA	Singapore	2023-Mar-14	EPI_ISL_17973474	A/Singapore/NTF0024/2023	Ministry of Health, Singapore	Ministry of Health, Singapore	Chen,B.;Zhou, Z.; Yeo,B.; Cui,L; Lin,R.T.P.
EPI2615070	HA	Singapore	2023-Feb-03	EPI_ISL_17966210	A/Singapore/NTF0004/2023	Ministry of Health, Singapore	Ministry of Health, Singapore	Chen,B.;Zhou, Z.; Yeo,B.; Cui,L; Lin,R.T.P.
EPI2614870	HA	Singapore	2023-Jan-28	EPI_ISL_17965805	A/Singapore/SKH0001/2023	Ministry of Health, Singapore	Ministry of Health, Singapore	Chen,B.;Zhou, Z.; Yeo,B.; Cui,L; Lin,R.T.P.
EPI2614782	HA	Singapore	2022-Dec-14	EPI_ISL_17965794	A/Singapore/TT0318/2022	Ministry of Health, Singapore	Ministry of Health, Singapore	Chen,B.;Zhou, Z.; Yeo,B.; Cui,L; Lin,R.T.P.
EPI2614774	HA	Singapore	2022-Nov-30	EPI_ISL_17965793	A/Singapore/TT0300/2022	Ministry of Health, Singapore	Ministry of Health, Singapore	Chen,B.;Zhou, Z.; Yeo,B.; Cui,L; Lin,R.T.P.
EPI2614766	HA	Singapore	2022-Nov-02	EPI_ISL_17965792	A/Singapore/TT0257/2022	Ministry of Health, Singapore	Ministry of Health, Singapore	Chen,B.;Zhou, Z.; Yeo,B.; Cui,L; Lin,R.T.P.
EPI2614758	HA	Singapore	2022-Oct-26	EPI_ISL_17965791	A/Singapore/TT0246/2022	Ministry of Health, Singapore	Ministry of Health, Singapore	Chen,B.;Zhou, Z.; Yeo,B.; Cui,L; Lin,R.T.P.
EPI2614750	HA	Singapore	2022-Oct-26	EPI_ISL_17965790	A/Singapore/TT0244/2022	Ministry of Health, Singapore	Ministry of Health, Singapore	Chen,B.;Zhou, Z.; Yeo,B.; Cui,L; Lin,R.T.P.
EPI2614742	HA	Singapore	2022-Oct-26	EPI_ISL_17965789	A/Singapore/TT0243/2022	Ministry of Health, Singapore	Ministry of Health, Singapore	Chen,B.;Zhou, Z.; Yeo,B.; Cui,L; Lin,R.T.P.
EPI2614734	HA	Singapore	2022-Oct-26	EPI_ISL_17965788	A/Singapore/TT0241/2022	Ministry of Health, Singapore	Ministry of Health, Singapore	Chen,B.;Zhou, Z.; Yeo,B.; Cui,L; Lin,R.T.P.
EPI2614710	HA	Singapore	2022-Oct-12	EPI_ISL_17965785	A/Singapore/TT0197/2022	Ministry of Health, Singapore	Ministry of Health, Singapore	Chen,B.;Zhou, Z.; Yeo,B.; Cui,L; Lin,R.T.P.
EPI2614686	HA	Singapore	2022-Nov-03	EPI_ISL_17965782	A/Singapore/NUH0116/2022	Ministry of Health, Singapore	Ministry of Health, Singapore	Chen,B.;Zhou, Z.; Yeo,B.; Cui,L; Lin,R.T.P.
EPI2383932	HA	Singapore	2022-Aug-10	EPI_ISL_16858493	A/Singapore/TT0052/2022	Ministry of Health, Singapore	Ministry of Health, Singapore	Zhou, Z.; Chen, B.; Yeo, B.; Cui,L; Lin,R.T.P.
EPI2292299	HA	Singapore	2022-Oct-12	EPI_ISL_16520263	A/Singapore/TT0204/2022	Ministry of Health, Singapore	Ministry of Health, Singapore	Zhou, Z.; Chen, B.; Yeo, B.; Cui,L; Lin,R.T.P.
EPI2292251	HA	Singapore	2022-Aug-31	EPI_ISL_16520257	A/Singapore/TT0089/2022	Ministry of Health, Singapore	Ministry of Health, Singapore	Zhou, Z.; Chen, B.; Yeo, B.; Cui,L; Lin,R.T.P.
EPI2283089	HA	Singapore	2022-Nov-09	EPI_ISL_16433755	A/Singapore/TT0264/2022	Ministry of Health, Singapore	Ministry of Health, Singapore	Zhou, Z.; Chen, B.; Yeo, B.; Cui,L; Lin,R.T.P.
EPI2282993	HA	Singapore	2022-Dec-07	EPI_ISL_16433743	A/Singapore/KK1006/2022	Ministry of Health, Singapore	Ministry of Health, Singapore	Zhou, Z.; Chen, B.; Yeo, B.; Cui,L; Lin,R.T.P.
EPI2282905	HA	Singapore	2022-Nov-11	EPI_ISL_16433732	A/Singapore/IMH0073/2022	Ministry of Health, Singapore	Ministry of Health, Singapore	Zhou, Z.; Chen, B.; Yeo, B.; Cui,L; Lin,R.T.P.
EPI2282841	HA	Singapore	2022-Nov-16	EPI_ISL_16433724	A/Singapore/GP12092/2022	Ministry of Health, Singapore	Ministry of Health, Singapore	Zhou, Z.; Chen, B.; Yeo, B.; Cui,L; Lin,R.T.P.
EPI2085024	HA	Singapore	2022-May-24	EPI_ISL_13655515	A/Singapore/SAR40868/2022	Ministry of Health, Singapore	Ministry of Health, Singapore	Chen,B.;Zhou, Z.; Yeo,B.; Cui,L; Lin,R.T.P.
EPI2085000	HA	Singapore	2022-May-27	EPI_ISL_13655512	A/Singapore/KK0036/2022	Ministry of Health, Singapore	Ministry of Health, Singapore	Chen,B.;Zhou, Z.; Yeo,B.; Cui,L; Lin,R.T.P.
EPI2084976	HA	Singapore	2022-May-04	EPI_ISL_13655509	A/Singapore/NUH0004/2022	Ministry of Health, Singapore	Ministry of Health, Singapore	Chen,B.;Zhou, Z.; Yeo,B.; Cui,L; Lin,R.T.P.
EPI2084968	HA	Singapore	2022-May-04	EPI_ISL_13655508	A/Singapore/NUH0003/2022	Ministry of Health, Singapore	Ministry of Health, Singapore	Chen,B.;Zhou, Z.; Yeo,B.; Cui,L; Lin,R.T.P.
EPI2084960	HA	Singapore	2022-May-04	EPI_ISL_13655507	A/Singapore/TT0015/2022	Ministry of Health, Singapore	Ministry of Health, Singapore	Chen,B.;Zhou, Z.; Yeo,B.; Cui,L; Lin,R.T.P.
EPI2084952	HA	Singapore	2022-May-12	EPI_ISL_13655506	A/Singapore/GP1048/2022	Ministry of Health, Singapore	Ministry of Health, Singapore	Chen,B.;Zhou, Z.; Yeo,B.; Cui,L; Lin,R.T.P.
EPI2084936	HA	Singapore	2022-May-13	EPI_ISL_13655497	A/Singapore/KK0034/2022	Ministry of Health, Singapore	Ministry of Health, Singapore	Chen,B.;Zhou, Z.; Yeo,B.; Cui,L; Lin,R.T.P.
EPI2084928	HA	Singapore	2022-May-13	EPI_ISL_13655485	A/Singapore/SAR40233/2022	Ministry of Health, Singapore	Ministry of Health, Singapore	Chen,B.;Zhou, Z.; Yeo,B.; Cui,L; Lin,R.T.P.
EPI2084920	HA	Singapore	2022-May-04	EPI_ISL_13655484	A/Singapore/SAR39561/2022	Ministry of Health, Singapore	Ministry of Health, Singapore	Chen,B.;Zhou, Z.; Yeo,B.; Cui,L; Lin,R.T.P.
EPI2084912	HA	Singapore	2022-Apr-27	EPI_ISL_13655483	A/Singapore/SAR39241/2022	Ministry of Health, Singapore	Ministry of Health, Singapore	Chen,B.;Zhou, Z.; Yeo,B.; Cui,L; Lin,R.T.P.
EPI2084880	HA	Singapore	2022-Apr-25	EPI_ISL_13655479	A/Singapore/SAR39024/2022	Ministry of Health, Singapore	Ministry of Health, Singapore	Chen,B.;Zhou, Z.; Yeo,B.; Cui,L; Lin,R.T.P.
EPI2084872	HA	Singapore	2022-Apr-25	EPI_ISL_13655478	A/Singapore/SAR39009/2022	Ministry of Health, Singapore	Ministry of Health, Singapore	Chen,B.;Zhou, Z.; Yeo,B.; Cui,L; Lin,R.T.P.
EPI2084824	HA	Singapore	2022-Apr-21	EPI_ISL_13655472	A/Singapore/SAR38698/2022	Ministry of Health, Singapore	Ministry of Health, Singapore	Chen,B.;Zhou, Z.; Yeo,B.; Cui,L; Lin,R.T.P.
EPI2084816	HA	Singapore	2022-Apr-20	EPI_ISL_13655471	A/Singapore/SAR38586/2022	Ministry of Health, Singapore	Ministry of Health, Singapore	Chen,B.;Zhou, Z.; Yeo,B.; Cui,L; Lin,R.T.P.
EPI2084808	HA	Singapore	2022-Apr-18	EPI_ISL_13655470	A/Singapore/SAR38387/2022	Ministry of Health, Singapore	Ministry of Health, Singapore	Chen,B.;Zhou, Z.; Yeo,B.; Cui,L; Lin,R.T.P.
EPI2084656	HA	Singapore	2022-Apr-11	EPI_ISL_13655451	A/Singapore/KK0032/2022	Ministry of Health, Singapore	Ministry of Health, Singapore	Chen,B.;Zhou, Z.; Yeo,B.; Cui,L; Lin,R.T.P.
EPI2775684	HA	Thailand	2022-Jul-11	EPI_ISL_18399659	A/Thailand/8/2022 (23/204)	Victoria Infectious Diseases Reference Laboratory	National Institute for Biological Standards and Control (NIBSC)	Nicolson, Carolyn
